# Supplementary material for: Association between HbA1c and carotid atherosclerosis among elderly Koreans with normal fasting glucose
Source: PLoS One. 2017 Feb 8;12(2):e0171761. doi: 10.1371/journal.pone.0171761 (PMC5298255; doi:10.1371/journal.pone.0171761)
Supplement: S1 Table — (XLSX) [file pone.0171761.s001.xlsx]

## Sheet: BKURE
PatID	SEX	AGE	HTN	DM	Dmcu	CVA	MI	SMOK	DRINK	HEIGHT	WEIGHT	WAIST	SBP1	DBP1	PULSE1	SBP2	DBP2	PULSE2	SBP3	DBP3	PULSE3	IMT	PLAQUE1	PLAQUE2	PLAQUE3	PLAQUE4	PQ_no1	PQ_no2	PQ_no3	PQ_no4	Rt_lat	Rt_Max	Rt_Mean	Lt_lat	Lt_Max	Lt_Mean	GluFBS	hsCRP	Insulin	Tchol	Tg	HDLc	HbA1c
	2	70	1	1		1	2	3	1	154.2	65.3	90	122	65	63	113	63	60				1	1	1	1	2	0	0	0	2	1	1.016	0.921	1	0.993	0.938	89	0.56	5.7	149	77	50	5.4
	2	69	2	1		1	1	1	3	145.2	43.6	74.3	111	73	78	104	69	79				1	1	2	1	1	0	1	0	0	1	0.845	0.764	1	0.649	0.556	104	0.27	3.6	217	111	65	5.2
	2	68	1	1		1	1	3	1	149.6	56.4	88.2	142	107	73	117	72	63	116	69	64	1	2	2	1	2	1	1	0	1	1	0.863	0.731	1	0.803	0.657	97	0.47	3.1	166	109	55	5.6
	1	71	1	1		1	1	1	1	157.4	64.4	88	132	68	50	137	68	50				1	1	2	1	2	0	1	0	1	1	0.873	0.834	1	0.76	0.723	87	0.72	4.7	191	71	62	6
	2	67						3	3	143.8	56.6	91.5	134	81	78	141	84	79				1	1	1	1	1	0	0	0	0	1	0.739	0.655	1	0.745	0.666	94	1.74	5.2	191	128	84	5.1
	1	71	2	1		1	1	2	3	162.9	58.4	80.2	137	74	80	125	72	78	138	81	82	1	2	2	1	2	2	1	0	2	1	0.846	0.77	1	0.833	0.772	113	0.37	6.7	199	69	66	5.9
	2	66	1	1		1	1	3	1	149.3	48.9	76.3	136	78	69	124	78	70	132	74	69	1	1	1	1	2	0	0	0	1	1	0.832	0.741	1	0.748	0.683	94	1.45	8.8	179	133	45	5.2
	2	70	1	1		1	1	3	1	153.2	44.6	69	121	83	70	127	85	72				1	1	1	1	2	0	0	0	1	1	0.727	0.603	1	0.622	0.546	109	0.25	4.2	180	115	65	6.3
	2	83	2	2	2	1	1	3	1	149.9	56.1	89.5	127	68	57	133	70	54				1	2	2	2	2	3	1	4	3	1	0.998	0.993	1	0.942	0.91	150	1.75	5.8	213	138	54	7.2
	1	69	2	1		2	1	2	2	169.4	71.8	92	146	80	42	138	80	40				1	1	2	1	2	0	2	0	2	1	0.774	0.685	1	0.954	0.885	87	0.35	3.4	189	335	39	6.2
	2	73						3	1	159.9	46.7	74	118	71	75	120	70	75				1	1	2	1	2	0	2	0	3	1	0.858	0.767	1	0.812	0.683	93	0.2	3.5	210	92	66	5.7
	2	68	2	1		1	1	3	1	155	58.2	85	96	58	53	103	63	53				1	1	2	1	2	0	1	0	1	1	0.745	0.611	1	0.751	0.666	91	0.83	2.9	231	123	61	5.2
	2	76	2	1		1	1	3	1	148.7	58	90	116	62	57	112	59	55				1	1	2	1	2	0	1	0	1	1	0.753	0.65	1	0.809	0.69	91	2.49	17.4	164	386	31	5.7
	2	74	1	2	2	1	1	3	1	135.2	41.1	76.5	132	68	55	131	67	58				1	1	2	2	2	0	3	1	1	1	0.65	0.584	1	0.689	0.624	95	0.59	11	133	85	44	5.4
	2	68	1	1		1	1	3	1	156.1	43.8	72.5	139	84	73	138	80	70				1	1	2	1	2	0	1	0	2	1	0.65	0.54	1	0.78	0.676	82	0.49	4.2	146	102	42	4.6
	2	74	2	1		1	1	3	1	146.9	47.5	82	134	64	83	133	61	77				1	2	2	2	2	4	3	4	1	1	1.092	0.978	1	1.312	1.173	91	0.68	9.6	161	186	32	5.9
	2	74	2	1		2	1	3	1	157.7	60	89	131	69	82	128	70	80				1	1	2	2	2	0	1	1	4	1	0.763	0.701	1	0.844	0.803	93	4.74	3.8	165	77	57	5.3
	2	72	2	1		1	1	3	1	154.8	60.9	90.5	128	74	73	125	65	70				1	1	2	1	2	0	2	0	1	1	0.929	0.859	1	1.025	0.958	89	1.12	7.9	173	174	49	5.4
	2	76	2	1		1	1	3	1	148.1	50.6	78	127	72	78	120	70	74				1	1	2	1	2	0	3	0	5	1	0.931	0.804	1	0.867	0.861	116	0.73	9.3	142	138	36	6
	1	78	1	1		1	1	3	1	168.7	70.8	86	126	80	63	126	83	64				1	1	2	2	2	0	1	1	2	1	0.957	0.918	1	0.808	0.733	92	0.15	6.9	146	86	49	5.8
	1	80	2	1		1	2	2	1	165.1	74.3	97	129	67	73	130	62	74				1	2	2	2	2	1	3	1	3	1	0.905	0.838	1	1.094	0.903	111	0.99	9.9	114	155	26	6.1
	2	80	2	1		1	1	3	3	146.7	61.5	91	151	81	67	132	74	69	147	71	67	1	2	2	2	2	2	6	3	3	1	0.988	0.855	1	1.063	0.961	82	1.18	5.2	261	303	41	5.4
	2	77	2	1		1	1	3	1	154.7	59.5	93.5	139	77	83	133	72	82				1	2	2	2	2	2	2	5	4	1	0.871	0.779	1	0.962	0.837	91	1.47	3.5	199	206	44	5.9
	2	77	1	1		1	1	3	1	151.3	58	99.5	123	71	64	120	67	63				1	1	2	2	2	0	4	2	3	1	0.798	0.751	1	0.734	0.65	79	0.95	3.5	179	166	40	5.4
	2	84	1	1		1	1	3	1	156	59.6	84.2	148	82	63	153	88	61				1	1	2	1	2	0	3	0	2	1	0.926	0.792	1	0.925	0.796	97	0.6	6.2	216	179	41	5.6
	2	73	2	1		1	1	3	1	147	60.9	92	156	86	57	148	81	55				1	1	2	1	2	0	2	0	1	1	0.893	0.823	1	1.042	0.929	100	1.49	6.6	197	159	42	5.7
	2	71	2	2	2	1	1	3	1	154.9	63	81.3	119	77	80	127	80	89				1	1	2	1	2	0	2	0	1	1	0.92	0.911	1	0.797	0.732	117	2.61	9.9	129	100	49	7.3
	2	69	1	1		1	1	3	2	154.5	46.5	78.5	109	61	80	105	60	80				1	1	2	1	1	0	1	0	0	1	0.68	0.59	1	0.74	0.652	82	0.64	4.8	194	92	47	4.8
	2	69	1	1		1	1	3	1	146.2	39.6	64.5	142	81	83	144	79	78				1	1	2	1	2	0	3	0	3	1	0.706	0.618	1	0.752	0.634	93	0.54	4.9	215	113	79	5.8
	2	73	1	1		1	1	3	1	149	59.2	81.5	108	73	93	104	72	91				1	1	1	1	1	0	0	0	0	1	0.82	0.678	1	0.651	0.541	109	1.6	17.6	155	95	55	6
	1	77	2	1		1	1	2	3	163.7	60	85.1	138	77	55	140	73	56				1	1	2	1	2	0	1	0	1	1	0.905	0.827	1	0.847	0.749	102	0.31	3.8	174	180	37	6.1
	2	76	2	1		1	1	3	1	152.1	54	75.8	135	73	65	122	65	65	127	63	67	1	1	2	2	2	0	2	2	2	1	0.915	0.778	1	0.973	0.881	93	0.19	4.3	210	78	62	5.3
	2	64	2	1		1	1	3	2	151.9	60.7	90	120	71	76	122	68	75				1	1	1	1	1	0	0	0	0	1	0.675	0.57	1	0.727	0.675	86	4.29	5.1	169	122	71	5.4
	2	68	2	2	2	1	1	3	2	149.2	59	89.4	130	74	93	124	70	92				1	1	2	1	2	0	1	0	4	1	0.87	0.81	1	0.674	0.623	143	1.14	5.6	202	92	59	6.8
	2	69						3	1	161.1	55	76.3	127	76	69	125	75	69				1	1	2	1	2	0	1	0	1	1	0.732	0.705	1	0.94	0.8	112	0.7	4.4	198	82	50	6.2
	2	73	1	1		1	1	3	2	145.7	53.4	86.4	187	82	74	190	74	72				1	2	2	1	2	1	2	0	1	1	0.882	0.826	1	0.901	0.77	80	0.63	7.2	277	157	84	5.5
	2	71	2	2	2	1	1	3	1	150.8	56.9	87.3	86	50	80	88	50	79				1	1	1	1	9	0	0	0	0	1	0.873	0.824	1	0.773	0.708	108	0.17	16.4	119	50	52	6.8
	2	75	2	1		1	1	3	1	155.6	53.3	85	139	79	69	129	75	67	134	77	70	1	1	2	1	2	0	1	0	1	1	0.808	0.711	1	0.819	0.73	95	0.36	7.5	177	135	45	5.9
	2	75	2	1		2	1	3	1	148	58.5	88	114	66	75	104	54	72	108	67	74	1	1	2	2	2	0	1	1	4	1	0.833	0.771	1	0.833	0.782	128	0.3	16.6	113	109	29	7.6
	2	67	2	1		1	1	3	3	154.4	81	108.5	146	93	69	141	86	68				1	1	2	1	2	0	2	0	2	1	0.832	0.738	1	0.823	0.692	103	2.3	10.3	253	210	53	6.2
	2	76	2	2	2	1	1	3	1	156.3	60.2	85	155	81	84	151	80	78				1	1	2	1	2	0	2	0	2	1	0.802	0.703	1	0.75	0.73	146	0.63	3.6	178	115	51	7.6
	2	70	2	1		1	1	3	1	158.3	74.7	104.3	146	87	67	126	79	66	138	89	70	1	1	2	1	2	0	1	0	1	1	0.85	0.744	1	0.753	0.671	101	0.61	14.1	265	129	65	6.4
	2	82	2	1		1	1	3	1	148.7	55.6	91	132	74	72	128	66	69				1	2	2	1	2	1	2	0	3	1	0.955	0.949	1	0.967	0.858	86	1.97	6	238	149	52	5.4
	2	83	2	1		1	1	2	1	157.8	71.5	96.8	128	63	64	128	65	63				1	1	2	2	2	0	1	2	1	1	0.886	0.831	1	0.894	0.78	85	1.55	7.1	174	148	42	5.4
	1	69	2	1		1	1	2	1	160.6	67.2	91.4	123	81	67	118	82	67				1	1	2	1	2	0	1	0	2	1	0.924	0.861	1	1.003	0.951	101	3.03	4.8	228	143	34	5.5
	2	67						3	1	150.8	58.1	91.4	143	85	68	140	73	64	130	78	64	1	1	2	1	1	0	1	0	0	1	0.976	0.85	1	0.728	0.63	93	0.56	5.5	237	122	47	5.9
	1	79	2	2	2	2	1	3	1	168.3	70.5	86.4	129	74	65	128	72	66				1	2	2	2	2	1	2	3	1	1	1.059	0.905	1	0.976	0.931	83	0.76	9.9	151	219	43	6.9
	1	69	1	2	2	1	1	2	3	157.8	64	93.4	165	93	72	153	83	67	164	86	64	1	1	1	1	2	0	0	0	1	1	0.983	0.96	1	0.943	0.847	161	0.83	2.7	141	168	49	10.4
	1	70	2	1		1	1	1	3	165.2	71.6	98	134	93	101	140	94	101				1	1	1	1	2	0	0	0	2	1	0.741	0.679	1	0.769	0.675	116	1.7	6.1	186	250	66	7
	1	76	2	1		1	1	1	3	169.8	52	72	140	85	92	140	81	90				1	1	2	1	2	0	1	0	2	1	0.696	0.607	1	0.85	0.794	86	1.02	4.1	176	143	60	5.2
	1	67						3	1	178.9	87.7	101.3	126	76	62	128	79	62				1	1	2	1	2	0	1	0	1	1	0.942	0.849	1	1.056	0.984	90	0.82	5.4	169	108	38	5.7
	2	72	2	1		1	1	3	1	155.7	54.8	78.2	109	61	65	105	64	67				1	1	2	1	2	0	2	0	1	1	0.681	0.616	1	0.798	0.684	95	0.55	2.9	242	132	54	5.5
	2	72	2	1		1	1	3	1	160.1	62.2	87.3	124	78	66	118	71	68				1	1	2	1	1	0	2	0	0	1	0.796	0.667	1	0.782	0.711	104	0.66	5	242	150	43	5.7
	2	73	2	1		1	1	3	1	150.2	55.5	84.3	122	64	60	113	64	61				1	1	1	1	2	0	0	0	1	1	0.743	0.619	1	0.707	0.629	91	2.13	8.5	230	220	51	5.3
	2	65	2	2	2	2	1	3	2	151.4	70.8	97.8	111	72	76	114	72	74				1	1	2	2	2	0	1	1	1	1	0.9	0.769	1	0.775	0.641	114	0.64	12.2	145	180	48	6.4
	2	71	2	1		1	1	3	1	158.6	62.6	88.7	117	69	59	138	79	56	122	73	51	1	1	1	1	1	0	0	0	0	1	0.805	0.765	1	0.828	0.8	94	0.34	10.2	181	92	44	5.4
	2	72	1	1		1	1	3	1	156.6	52	76	105	62	68	106	63	67				1	1	2	1	2	0	2	0	4	1	0.817	0.751	1	0.788	0.671	100	1.53	3.4	172	71	55	5.9
	1	71	2	1		1	1	2	3	168.6	66.6	87	108	61	65	109	61	63				1	2	2	2	2	3	2	2	3	1	0.918	0.836	1	0.878	0.79	103	0.39	12.1	155	202	40	5.9
	2	65	1	1		1	1	3	1	153.8	48	78	114	65	67	114	68	67				1	1	2	1	2	0	1	0	2	1	0.625	0.579	1	0.784	0.694	90	2.92	3.9	218	110	47	5.7
	2	68	1	1		1	1	3	1	155.5	63.3	86.1	106	59	62	110	56	61				1	1	1	1	2	0	0	0	1	1	0.957	0.865	1	1.029	0.883	82	1.74	7.7	229	139	52	5.8
	2	76	2	2	2	1	1	3	1	146.3	64.9	94.3	118	66	85	116	68	83				1	2	1	2	2	1	0	3	1	1	0.837	0.736	1	0.836	0.819	108	0.36	14.2	187	223	44	6.8
	1	70	2	1		1	1	2	2	167	62	81.5	136	65	57	137	68	58				1	1	2	1	2	0	2	0	2	1	0.7	0.582	1	0.709	0.611	90	1.89	6	115	131	35	5.1
	2	67	1	1		1	1	3	1	150	45.9	72.5	95	57	78	94	53	75				1	1	2	1	1	0	1	0	0	1	0.765	0.702	1	0.662	0.6	94	1.84	4.2	147	61	64	5.1
	2	70	2	1		1	1	3	1	148	54.5	83	153	85	81	130	72	78	130	74	78	1	1	2	1	2	0	1	0	1	1	0.891	0.792	1	0.863	0.831	103	3.29	11.4	203	295	46	5.4
	2	65	1	1		1	1	3	1	161.1	58	82.5	105	63	68	99	61	68				1	1	1	1	2	0	0	0	1	1	0.882	0.79	1	0.844	0.739	74	1.06	2.3	212	79	70	4.9
	2	80	2	1		1	2	2	1	151.9	59.2	89.5	153	106	99	135	98	107	145	106	79	1	2	2	1	2	2	3	0	4	1	0.901	0.843	1	1.09	0.97	101	0.89	6.2	228	162	45	5.8
	2	66						3	1	150.2	57.5	80	137	75	68	130	70	69				1	1	1	1	2	0	0	0	1	1	0.82	0.751	1	0.765	0.677	91	0.47	7.6	258	275	37	5.8
	1	78	2	1		1	1	1	3	161.9	64.2	99.5	133	68	73	121	65	72	122	68	72	1	1	2	1	2	0	2	0	2	1	0.821	0.743	1	0.865	0.761	97	2.54	4	152	98	57	5.7
	1	78	2	1		1	1	1	3	162.5	57.2	83.5	119	68	62	121	67	58				1	1	2	1	2	0	1	0	2	1	0.814	0.709	1	0.888	0.816	102	0.65	3.2	195	126	54	5.7
	2	67	1	1		1	1	3	1	152.9	49.5	74.3	124	69	72	117	66	72				1	2	2	2	2	1	2	1	2	1	1.007	0.956	1	1.046	1.04	88	0.75	2.4	227	87	61	5.5
	2	81	1	1		1	1	2	1	149.4	47	78.2	136	63	77	128	60	79				1	2	2	2	2	5	3	3	4	1	0.897	0.818	1	0.846	0.786	89	0.8	4.1	243	287	38	5.1
	2	72	2	2	2	1	1	2	1	158.3	60.5	83	122	68	66	116	67	66				1	1	2	2	2	0	1	1	2	1	0.891	0.82	1	0.931	0.864	201	0.14	10.5	111	113	39	8.1
	2	67	2	2	2	1	1	3	1	153.4	54.7	92	151	85	78	141	84	80	140	81	79	1	1	1	1	2	0	0	0	1	1	0.804	0.764	1	0.777	0.758	131	0.82	7.4	197	228	43	6.9
	1	72	2	1		1	2	2	1	165.2	65.9	93.3	132	80	77	141	77	74				1	2	2	1	2	4	2	0	1	1	0.82	0.703	1	0.749	0.67	90	0.53	10	152	60	61	6.1
	2	67	1	1		1	1	3	1	151.7	57.4	85.5	122	72	59	116	69	56				1	1	2	1	2	0	2	0	2	1	0.697	0.615	1	0.802	0.699	88	1	5.9	168	138	37	5.3
	2	77	1	1		1	2	2	1	149.6	50.9	74.6	122	60	55	117	56	54				1	1	2	1	2	0	1	0	3	1	0.965	0.864	1	1.036	0.901	109	0.03	7.3	237	114	61	5.6
	2	87	2	1		1	1	3	1	142.8	45.7	73.7	173	74	63	161	72	58	143	60	59	1	1	2	2	2	0	4	3	4	1	1.081	0.954	1	0.857	0.825	86	0.44	4.9	186	77	42	5.3
	2	73	2	1		1	1	3	1	149.5	54.7	83	120	80	71	123	76	72				1	1	2	1	1	0	2	0	0	1	0.741	0.649	1	0.736	0.64	92	1.22	8.6	200	170	48	5.7
	2	77	2	2	2	1	1	3	1	144.7	51.3	85.2	121	65	113	128	75	109	128	74	106	1	1	2	1	2	0	3	0	4	1	0.761	0.671	1	0.881	0.692	209	1.17	11.8	135	82	44	8
	2	67	2	1		1	1	3	1	155.3	66.2	99.5	115	75	64	108	72	62				1	1	2	1	1	0	1	0	0	1	0.728	0.631	1	0.614	0.559	93	0.3	3.9	165	98	53	5.2
	2	72	2	2	2	1	2	3	1	152.3	60.2	97.2	143	118	78	130	79	80	139	74	78	1	1	2	1	2	0	2	0	3	1	0.828	0.722	1	0.817	0.733	93	0.66	20.6	123	175	37	9.2
	2	72						3	1	153.5	48.4	71.5	148	72	74	146	72	75				1	1	2	1	1	0	1	0	0	1	0.834	0.696	1	0.9	0.727	85	0.32	4.1	146	115	33	5.3
	1	74	1	1		1	1	1	2	168.6	64.3	90.5	135	81	72	136	84	74				1	2	2	2	2	1	2	1	3	1	0.763	0.6	1	0.831	0.812	90	1.09	2.4	200	92	55	5.4
	2	79						3	1	145.7	61	99.1	113	56	71	114	57	65				1	1	2	1	2	0	2	0	2	1	0.831	0.702	1	0.884	0.794	106	1.08	14.2	250	98	64	5.7
	2	68	1	1		1	1	3	1	158	51.2	75	140	81	71	144	72	71				1	1	2	1	2	0	2	0	1	1	0.963	0.888	1	1.088	1.04	83	0.25	3.9	208	149	51	5.6
	2	81	2	2	2	1	1	3	1	143.8	52.7	85.5	115	71	80	118	71	81				1	1	2	1	2	0	1	0	2	1	0.738	0.712	1	0.851	0.767	105	0.68	9.2	106	117	39	6.4
	2	72	2	1		1	2	3	1	165	59	84	143	77	101	132	72	98	126	75	100	1	1	1	1	2	0	0	0	2	1	0.914	0.84	1	0.744	0.665	100	0.83	4.9	146	77	64	5.6
	2	70	1	1		1	1	3	1	147.6	50.1	87	122	72	79	123	75	77				1	1	2	1	1	0	1	0	0	1	0.785	0.694	1	0.877	0.822	93	0.3	5.4	215	81	58	5.4
	2	76	2	1		1	1	3	1	142.8	65.4	107.3	139	87	90	139	82	91				1	1	1	1	2	0	0	0	0	1	0.828	0.727	1	0.852	0.742	88	7.71	8.6	247	171	56	5.7
	1	71	2	1		1	1	2	3	161.2	57.1	76.5	136	84	58	141	84	56				1	2	2	1	2	2	1	0	2	1	0.753	0.652	1	0.786	0.665	85	0.89	3.2	240	169	62	5.5
	2	65	2	1		1	1	3	1	160	53.5	76.5	123	78	72	130	77	72				1	1	1	1	2	0	0	0	1	1	0.706	0.589	1	0.711	0.62	92	0.45	2.4	215	53	61	5.8
	1	75	1	1		1	2	2	3	158.8	67.8	89.9	168	92	76	156	93	77	154	86	74	1	2	2	2	2	1	1	1	1	1	0.995	0.876	1	1.035	0.926	103	1	12.6	193	112	33	5.7
	2	72	2	1		1	1	3	3	156.1	50.5	76.3	139	69	60	139	64	61				1	1	2	1	2	0	2	0	2	1	1.033	0.905	1	0.977	0.873	82	0.26	3	217	96	74	5
	1	72	2	1		1	1	3	1	174.7	77.8	97.4	141	83	68	135	78	67				1	1	2	1	2	0	2	0	1	1	0.853	0.75	1	0.728	0.665	102	0.64	14.2	182	114	39	5.1
	2	65	1	1		1	1	3	1	143.7	50.4	77	138	74	81	133	74	70				1	1	1	1	1	0	0	0	0	1	0.877	0.785	1	0.925	0.779	85	0.4	4.3	202	89	72	5.5
	1	76						3	1	167.8	62	85	116	70	53	127	81	57	121	71	53	1	1	1	1	1	0	0	0	0	1	0.806	0.694	1	0.805	0.722	93	0.64	4.1	151	95	49	5
	2	71	2	1		1	1	3	1	154.1	57.8	91.5	136	80	61	136	84	61				1	1	2	1	1	0	2	0	0	1	0.794	0.658	1	0.703	0.642	87	0.91	18	174	311	50	6.5
	2	71	2	2	2	1	1	3	1	154.8	65.6	92.5	142	73	80	141	71	83				1	2	2	2	2	1	1	1	1	1	0.853	0.742	1	0.892	0.762	139	1.17	5	228	189	44	7.1
	2	65	2	1		1	1	3	1	157.5	60.4	86	111	71	71	113	69	71				1	1	2	1	2	0	1	0	2	1	0.819	0.779	1	0.72	0.684	83	0.42	6.1	133	209	41	5.3
	2	78						3	1	152.2	56.8	86	140	80	72	140	80	72				1	1	2	1	2	0	4	0	1	1	0.813	0.723	1	0.816	0.788	93	0.62	4.9	285	130	71	5.9
	1	65	1	1		1	1	3	1	157.7	56.7	82.7	112	71	50	105	67	49				1	1	2	1	2	0	4	0	2	1	0.833	0.778	1	0.946	0.874	87	0.07	3.1	223	111	42	5.3
	1	70	2	1		1	1	1	2	166.6	65.7	88.4	132	79	69	126	74	67				1	2	2	2	2	1	2	2	2	1	0.898	0.788	1	0.816	0.788	106	1.99	12.3	174	208	42	5.8
	2	77	2	1		1	1	3	2	147.3	56.3	91	136	74	49	137	73	47				1	2	2	1	2	1	1	0	2	1	0.889	0.789	1	0.867	0.82	120	0.56	15.6	149	216	41	6.9
	2	78	2	1		1	1	3	1	143.4	59	99	117	66	65	120	66	64				1	1	2	2	2	0	1	1	1	1	0.975	0.918				90	0.9	7.3	233	251	41	5.6
	2	81	2	2	2	1	1	2	1	151.1	53.2	80.5	101	58	69	103	58	68				1	1	2	2	2	0	1	1	1	1	0.824	0.731	1	0.753	0.717	83	3.28	6.8	158	83	64	5.9
	2	70	2	1		1	1	3	2	156.8	53	85.5	120	78	70	121	78	74				1	1	2	1	2	0	2	0	2	1	0.797	0.701	1	0.899	0.775	87	0.33	2.1	182	71	45	5.5
	1	69	2	2	2	1	1	2	1	167.7	67.7	89.5	118	72	85	113	67	84				1	1	1	1	1	0	0	0	0	1	0.943	0.811	1	0.892	0.843	121	11.94	9.4	147	73	40	6.4
	2	68	2	2	2	1	1	3	1	153.4	70.8	104.5	130	73	79	127	74	78				1	1	2	1	2	0	3	0	1	1	0.735	0.638	1	0.78	0.733	90	0.86	13.8	212	161	56	6.3
	1	75						2	1	162.3	57.7	91	120	70	92	123	70	88				1	1	1	1	1	0	0	0	0	1	0.886	0.857	1	0.866	0.814	127	1.65	5.7	196	171	35	6.7
	2	72	1	1		1	2	3	2	148.9	55.8	97	122	69	84	123	66	90				1	1	2	1	2	0	3	0	2	1	0.763	0.706	1	0.796	0.691	88	2.38	4.6	147	135	46	5.5
	2	77	1	1		1	1	3	1	155.2	64.1	96.5	138	85	64	135	81	61				1	1	2	1	2	0	2	0	2	1	0.843	0.813	1	0.853	0.736	90	0.76	5.2	229	162	43	5.8
	1	82	2	1		1	1	2	1	156.7	65.3	90	135	66	76	113	63	51	123	72	91	1	1	2	1	2	0	1	0	1	1	0.749	0.723	1	0.776	0.678	108	3.95	23.4	163	104	49	5.8
	2	66	1	1		1	1	3	1	166.5	73.3	89.3	119	73	64	115	70	66				1	1	2	1	1	0	1	0	0	1	0.767	0.745	1	0.745	0.677	88	1.89	6.8	240	193	47	6
	2	65	1	1		1	1	3	1	161.7	62.8	78.3	141	73	70	133	75	71				1	1	1	1	1	0	0	0	0	1	1.002	0.925	1	0.924	0.84	102	5.12	12.5	174	202	37	6
	2	70	2	2	2	1	1	3	1	150.4	55	80.6	154	79	69	151	76	70				1	1	2	2	2	0	3	5	4	1	0.925	0.915	1	1.132	1.121	89	0.6	4.5	175	75	64	6.8
	1	73	2	1		1	1	2	1	169.2	65	88.7	139	69	57	134	72	60				1	1	2	1	2	0	2	0	1	1	0.773	0.674	1	0.783	0.707	89	0.94	5.3	170	125	48	5.1
	2	73	1	1		1	2	3	2	150.7	59.4	95.2	134	74	67	130	69	64				1	2	2	2	2	2	2	1	2	1	0.846	0.795	1	1.069	1.051	85	0.73	14.9	146	118	46	5.2
	2	66	2	2	2	1	1	3	2	145.3	65.8	96.8	149	91	74	150	84	71				1	1	2	1	2	0	2	0	1	1	0.814	0.76	1	0.801	0.694	116	0.55	5.3	183	149	54	6.1
	2	74	2	1		1	1	3	1	150	56.9	85.4	121	66	79	117	68	81				1	2	2	2	2	2	2	1	2	1	0.945	0.871	1	0.882	0.787	96	5.36	4.6	203	65	72	5.5
	2	80	2	2	2	1	1	3	1	146.9	56.4	87.3	123	63	75	125	66	76				1	1	2	1	2	0	2	0	2	1	0.932	0.807	1	0.863	0.845	131	0.28	5.9	140	125	43	6.6
	1	73	1	1		1	1	2	1	157.7	61	90.7	147	90	81	132	75	78	131	80	78	1	1	2	1	2	0	1	0	2	1	0.843	0.744	1	0.853	0.737	106	1.2	6	189	129	38	6.3
	1	70	2	1		1	1	3	1	164.5	73.4	95.5	129	88	63	142	87	65	134	75	62	1	1	2	2	2	0	2	1	2	1	1.034	1.011	1	0.897	0.779	109	1.27	6.1	179	76	46	5.9
	2	73	1	1		1	1	3	1	147.8	53.7	81	191	87	63	191	80	60				1	1	1	1	2	0	0	0	2	1	0.775	0.71	1	0.785	0.729	108	1.16	8	209	165	43	5.7
	1	71	2	1		1	1	3	1	163.4	58.8	83	140	78	68	137	80	63				1	1	2	1	2	0	2	0	1	1	0.881	0.847	1	0.932	0.919	98	0.21	5	162	130	48	5.6
	2	66	2	1		1	1	3	1	154.9	55	80.5	137	79	68	134	76	65				1	1	1	1	1	0	0	0	0	1	0.805	0.68	1	0.811	0.701	98	0.5	5.3	204	144	46	5.8
	2	70	1	1		1	1	2	1	148.6	46	83	138	62	55	136	65	55				1	1	2	2	2	0	4	2	2	1	0.884	0.861	1	1.046	1.013	105	0.49	6.5	244	43	93	5.5
	1	70	1	1		1	1	3	1	161.6	56	79.2	132	73	68	128	69	67				1	1	2	1	2	0	1	0	1	1	0.914	0.777	1	0.92	0.824	100	0.54	2.1	226	93	76	5.3
	2	66						3	2	150.3	54	76.5	105	59	66	105	58	66				1	1	2	1	2	0	1	0	1	1	0.848	0.775	1	0.706	0.507	85	0.74	4.1	215	166	75	5.6
	1	68						1	3	167.1	72.7	91.6	126	79	69	124	81	75				1	1	2	1	2	0	1	0	1	1	0.835	0.787	1	0.821	0.742	95	1.08	4	135	112	36	5.7
	1	72	2	1		1	1	3	3	165.9	59.2	86.5	122	70	73	130	72	72				1	1	2	1	2	0	1	0	4	1	1.045	0.894	1	0.822	0.743	99	2.37	8.8	245	371	48	6.2
	2	73	1	1		1	2	3	1	157.5	76.5	103.5	101	74	79	105	73	81				1	1	2	1	1	0	1	0	0	1	0.863	0.773	1	0.768	0.641	103	0.46	9.8	165	94	41	6.1
	2	67	1	1		1	1	3	2	151.7	53.3	88	105	68	60	110	68	56				1	1	2	1	2	0	1	0	2	1	0.773	0.656	1	0.795	0.73	97	0.6	8	229	181	49	6
	2	66	1	1		1	1	3	1	149	51.3	85.5	117	69	54	123	71	54				1	1	2	1	2	0	2	0	2	1	0.734	0.634	1	0.835	0.804	88	0.39	4.2	163	103	45	5.9
	2	71	1	2	2	1	1	3	1	156.4	57.2	88	115	64	61	113	64	59				1	1	2	2	1	0	1	2	0	1	0.8	0.726	1	0.791	0.732	97	1.03	3.3	164	156	36	6.5
	1	73	2	1		1	1	2	1	165	72.5	100	104	74	69	110	79	64				1	1	2	1	2	0	2	0	4	1	0.785	0.732	1	0.77	0.729	95	0.81	6.8	208	150	51	5.6
	2	73	1	2	2	1	2	3	1	146	48.5	79.2	120	57	65	116	56	66				1	2	2	2	2	2	3	2	3	1	0.811	0.776	1	0.718	0.625	97	0.52	12	148	171	42	5.8
	2	75	2	2	2	1	1	3	1	148	59.1	93.4	138	75	60	139	74	60				1	1	1	1	2	0	0	0	1	1	0.874	0.749	1	0.832	0.732	76	0.18	2.7	161	79	48	5.5
	1	79						3	1	165.2	71.8	91.2	142	97	90	142	100	87				1	1	2	1	2	0	3	0	2	1	1.104	0.986	1	0.888	0.886	103	1.72	8.1	204	103	51	5.8
	2	69	1	1		1	1	3	1	155	58.4	83	100	57	87	84	52	72	90	54	60	1	1	2	1	2	0	3	0	1	1	0.797	0.727	1	0.832	0.752	97	0.53	6	282	199	48	6.4
	1	73						3	1	169.1	71.8	94.5	125	78	72	118	77	69				1	1	2	1	1	0	1	0	0	1	1.111	0.964	1	0.908	0.905	109	0.41	7.6	206	265	42	6.2
	2	76	2	1		1	1	3	1	146.1	47.4	76.8	109	64	57	100	67	55				1	1	1	1	1	0	0	0	0	1	0.813	0.743	1	0.874	0.836	92	0.53	6.8	185	122	45	5
	2	69	2	1		1	1	3	1	156	51.9	82.2	171	84	70	152	83	68	148	84	65	1	1	2	1	2	0	1	0	1	1	0.77	0.706	1	0.834	0.797	88	0.78	8	177	119	48	5.4
	2	83	2	1		1	2	3	1	139.6	53.4	87.4	145	62	64	130	61	64	138	63	64	1	1	2	1	2	0	3	0	3	1	0.911	0.783	1	1.213	1.16	102	0.53	11	112	76	45	6.2
	2	70						3	1	147.9	56.8	85	134	76	61	135	72	57				1	1	2	1	1	0	1	0	0	1	0.839	0.81	1	0.929	0.819	92	0.39	2.9	143	68	50	5.7
	1	69						3	3	166.9	70.7	89.1	143	83	92	135	87	91				1	1	2	1	2	0	3	0	3	1	0.926	0.814	1	0.816	0.715	91	0.48	4.7	188	80	42	5.4
	2	65	1	1		1	1	3	2	148.7	64.6	91	124	74	76	117	74	77				1	1	1	1	2	0	0	0	1	1	0.705	0.6	1	0.813	0.677	89	0.5	5.8	178	126	50	5.7
	1	67						1	3	167.9	78.1	92.2	134	78	68	129	73	67				1	2	2	1	2	1	1	0	2	1	0.894	0.821	1	0.867	0.8	101	2.13	5.2	186	244	43	5.3
	2	74	2	1		1	2	3	1	151.2	45.3	66.1	130	77	66	125	80	69				1	1	2	1	2	0	2	0	1	1	0.743	0.675	1	0.738	0.632	83	2.11	3.2	179	62	89	5
	2	76	1	1		1	1	3	2	139.2	47.9	75.1	146	73	54	149	71	50				1	1	1	1	2	0	0	0	1	1	0.833	0.76	1	0.757	0.656	88	0.26	7.6	143	126	52	5.5
	2	68	2	1		1	1	2	1	153.3	62.7	82.7	129	89	65	128	87	64				1	1	1	1	1	0	0	0	0	1	0.84	0.691	1	0.757	0.674	90	0.67	14.8	222	102	49	6
	2	72	1	1		1	1	3	1	139	46.4	81.2	119	77	67	128	81	68				1	1	1	1	1	0	0	0	0	1	0.725	0.617	1	0.708	0.603	99	1.36	6.5	262	158	51	5.6
	2	72	2	2	2	1	1	3	2	158.7	84.5	99.3	126	76	75	110	72	71	111	73	73	1	1	2	1	2	0	4	0	3	1	0.753	0.657	1	0.752	0.67	107	0.64	7.4	182	105	53	5.9
	2	73	2	2	2	1	1	3	1	160.9	68.1	96.5	101	65	86	109	66	88				1	1	2	1	2	0	3	0	1	1	0.875	0.773	1	0.941	0.762	106	5.05	33.7	202	163	42	8.7
	2	75	1	1		1	1	3	1	161.5	46.3	76	160	64	62	144	67	63	144	70	61	1	1	2	1	1	0	1	0	0	1	0.834	0.724	1	0.716	0.637	83	1.74	3.4	186	169	37	5.1
	2	83	2	1		1	1	3	1	145.2	58.4	90	155	82	75	140	70	74	149	76	73	1	2	2	1	2	1	4	0	6	1	0.762	0.657	1	0.783	0.668	88	0.62	8.3	156	77	48	5.1
	2	82	1	1		1	1	1	1	148.3	47.8	74.5	127	78	78	113	72	77	126	73	75	1	2	2	2	2	1	3	3	2	1	0.976	0.921	1	0.931	0.873	83	0.56	4.6	163	137	52	5.1
	2	80	2	2	2	1	1	1	1	150.6	55.2	93.5	140	79	63	133	76	63				1	1	2	1	2	0	1	0	4	1	0.745	0.702	1	0.875	0.752	135	0.71	7.6	211	219	46	6.8
	2	72	2	1		1	1	3	1	149.5	51.8	77	119	73	82	117	73	85				1	1	2	1	2	0	1	0	1	1	0.833	0.765	1	0.91	0.799	86	0.65	5.8	180	115	62	5.7
	1	73	2	2	2	1	1	2	1	173.9	60.1	80.3	143	78	65	140	73	70				1	1	2	1	2	0	3	0	3	1	0.757	0.71	1	0.856	0.783	114	0.22	2.9	116	84	35	6.8
	1	65	2	2	2	2	1	3	3	173.5	64.7	84	136	83	72	143	85	74				1	2	2	1	2	1	2	0	2	1	0.836	0.773	1	0.873	0.786	212	0.76	7.5	181	163	45	10
	1	68						3	1	162.9	70.3	90	114	74	60	136	83	60	134	81	63	1	1	2	1	2	0	1	0	1	1	0.926	0.897	1	0.914	0.801	78	0.83	4.6	169	132	35	5.6
	2	65	1	1		1	1	3	1	148.9	56.8	80	122	61	60	116	61	59				1	1	2	1	2	0	1	0	1	1	0.908	0.812	1	0.827	0.701	77	1.2	3.4	193	124	42	5.4
	2	73	2	1		1	1	3	1	151.2	55.9	77	139	78	63	137	76	64				1	1	2	2	2	0	2	3	1	1	0.831	0.761	1	0.875	0.801	79	0.39	6.2	232	157	48	5.5
	1	68	2	1		1	1	3	2	167.9	67.9	97	135	81	60	135	78	58				1	1	2	2	2	0	1	3	2	1	0.99	0.925	1	1.115	0.989	94	0.66	6.9	214	85	55	5.9
	2	68	1	1		1	1	3	1	157.1	56.5	83.5	128	70	66	122	74	60				1	1	1	2	2	0	0	3	3	1	0.96	0.882	1	0.889	0.797	82	0.14	8.6	136	174	35	5.9
	1	69	1	2	2	1	1	2	1	159.4	50.5	69	131	71	65	128	70	66				1	1	2	1	2	0	1	0	1	1	0.95	0.89	1	1.05	0.74	140	0.47	2.2	136	70	32	7.7
	1	75	2	1		1	2	3	1	168.5	67.9	93	150	82	63	127	75	64	132	74	62	1	1	2	1	2	0	1	0	2	1	0.869	0.792	1	0.87	0.779	89	0.77	11.7	131	127	33	5.2
	1	77	1	1		1	1	2	3	160.5	61.2	84.5	156	81	66	137	73	65	138	72	63	1	1	2	2	2	0	2	2	3	1	1.087	0.929	1	0.818	0.681	95	0.66	4.5	162	163	38	5.2
	2	72	1	1		1	2	3	1	150.1	48	75	113	59	61	123	67	62	127	69	60	1	2	2	2	2	2	3	3	2	1	0.687	0.606	1	0.839	0.728	87	1.56	3.3	147	129	39	5.4
	2	73	1	1		1	1	3	1	157.6	62.3	89.5	128	58	72	132	57	70				1	2	2	2	2	1	3	1	2	1	0.809	0.769	1	0.866	0.798	91	2.46	7.6	176	65	49	5.6
	1	76	2	1		1	1	2	3	159.4	70.3	89.5	155	80	59	144	75	56	130	72	55	1	1	2	1	2	0	2	0	3	1	0.94	0.88	1	0.9	0.82	113	1.43	16	185	205	41	5.8
	2	65	1	1		1	1	3	2	161.5	58.1	79.5	116	61	66	110	62	66				1	1	2	1	2	0	2	0	1	1	0.65	0.544	1	0.709	0.612	85	0.85	7.3	218	139	60	5.4
	1	69	2	1		1	2	2	3	180.9	74.2	83.5	129	84	80	129	72	90	119	71	86	1	2	2	2	2	1	5	5	5	1	0.716	0.63	1	0.724	0.623	80	1.19	1.7	113	290	34	4.9
	1	72	1	2	2	1	1	2	1	159.3	60.5	82	143	85	82	146	84	81				1	2	2	2	2	1	3	2	2	1	1.007	0.915	1	0.957	0.81	94	0.87	4.2	241	164	39	6
	2	74						3	1	157.4	58.3	81	127	68	72	112	62	70	114	63	71	1	1	1	1	2	0	0	0	1	1	0.93	0.808	1	0.899	0.799	99	0.41	6.7	234	77	74	5.4
	1	70						2	1	162.3	56.9	75.5	123	74	61	117	70	63				1	1	2	1	9	0	1	0	0	1	0.922	0.798	1	1.02	0.93	77	0.68	2.5	190	73	70	5.1
	1	71	1	1		2	1	2	1	160.5	59.2	87	161	95	56	157	98	62				1	1	2	1	2	0	4	0	1	1	0.911	0.879	1	0.8	0.668	80	14.04	2.5	126	66	44	4.9
	1	76	1	1		1	1	1	3	156.1	59.2	93	130	80	65	131	84	69				1	1	1	1	2	0	0	0	1	1	0.814	0.742	1	0.712	0.685	74	0.63	2.8	176	99	42	5
	2	71	2	2	2	1	1	3	1	159.3	64.4	98.5	128	84	65	126	79	62				1	1	2	1	2	0	1	0	2	1	0.956	0.821	1	1.093	0.924	112	2.37	12.8	176	176	36	6.6
	2	67	1	1		1	1	3	1	158	61.4	77.5	145	51	71	141	52	69				1	1	1	1	1	0	0	0	0	1	0.98	0.92	1	0.969	0.873	100	10.66	8.6	179	139	47	6
	2	65	2	1		1	1	3	1	150.1	54.8	80.5	142	79	62	143	83	66				1	1	1	1	1	0	0	0	0	1	0.743	0.682	1	0.775	0.694	82	1.28	7.7	212	189	45	5.2
	2	75	2	1		1	1	3	1	148.8	57.2	84	148	83	66	149	73	63				1	2	2	2	2	1	2	2	2	1	0.649	0.569	1	0.792	0.69	80	0.93	6.7	236	179	45	5.5
	2	77	1	2	2	1	1	3	1	153.9	62.3	89	105	61	63	105	60	59				1	1	2	1	2	0	2	0	2	1	1.045	0.85	1	1.01	0.858	112	1.96	11.7	228	207	39	6.3
	2	70	1	2	2	1	1	3	1	158	63	78.5	102	59	65	104	60	64				1	1	1	1	2	0	0	0	1	1	0.827	0.702	1	0.953	0.795	96	0.61	2.6	185	83	49	6.2
	1	74						2	1	169.7	63	74.5	137	78	63	134	77	59				1	1	1	1	2	0	0	0	2	1	0.788	0.738	1	0.878	0.841	84	0.19	3.6	181	72	63	5.7
	2	73	1	1		1	1	3	1	148.7	57.1	94	144	83	75	139	83	76				1	1	2	1	2	0	2	0	1	1	0.909	0.849	1	0.828	0.744	101	1.32	14	256	120	57	6.5
	1	73	1	1		1	2	3	2	166.6	51.8	77.7	107	73	80	114	75	77				1	1	2	1	1	0	1	0	0	1	0.735	0.652	1	0.774	0.667	133	0.3	15.8	154	93	49	7.6
	2	68						3	1	157.8	62.7	87	118	72	72	116	71	71				1	1	2	1	2	0	1	0	1	1	1.083	0.913	1	0.849	0.725	94	0.68	4	228	96	71	5.4
	1	82	1	1		2	1	2	1	162.1	70.2	96	152	85	52	151	79	54				1	1	2	1	2	0	1	0	2	1	0.804	0.727	1	1.039	0.927	93	3.58	6.8	216	162	53	5.8
	1	76	2	1		1	1	2	1	166.1	63.7	85.5	148	80	56	142	72	54				1	1	2	2	2	1	3	1	3	1	0.89	0.79	1	0.806	0.738	94	4.21	12.4	196	405	33	5.7
	2	69	2	1		1	1	3	1	147	52.9	91.4	172	85	76	161	85	78	156	87	80	1	1	2	1	2	0	1	0	2	1	1.003	0.895	1	0.83	0.7	90	0.23	9.2	186	169	50	5.3
	1	74	2	1		1	1	3	1	161.3	72.6	95.3	140	66	52	140	62	50				1	2	2	2	2	3	2	4	3	1	0.867	0.768	1	0.824	0.728	90	1.9	5.3	201	139	34	5.7
	2	74	2	2	2	1	2	3	1	147.7	58.4	88.8	171	79	70	187	79	70	160	74	69	1	1	2	2	2	0	4	1	2	1	0.815	0.784	1	0.826	0.772	102	1.07	7.2	149	150	41	5.6
	2	76	2	1		1	2	3	1	163.1	66.6	89.4	109	60	70	111	60	71				1	1	2	1	2	0	3	0	2	1	0.955	0.81	1	0.98	0.91	90	14.01	15.2	195	139	38	6
	2	80	2	1		1	1	3	1	152.4	66.3	104.5	144	72	69	142	68	67	135	65	65	1	1	2	1	2	0	1	0	2	1	0.824	0.746	1	0.706	0.616	91	5.81	6.1	217	76	44	5.4
	2	79	2	1		1	2	3	2	138.9	61.5	94.3	130	68	73	114	67	71	112	64	69	1	1	2	2	2	0	3	1	1	1	0.872	0.773	1	0.684	0.619	88	7.46	6.2	173	95	38	5.7
	2	75	1	1		1	1	3	1	152.7	58.5	90	116	72	83	114	73	86				1	1	2	2	2	0	1	1	1	1	0.77	0.699	1	0.877	0.764	119	1.19	7.4	174	157	41	6.7
	1	85						1	2	162.7	61.9	80.5	137	79	83	129	76	78				1	2	2	2	2	1	4	2	3	1	1.02	0.99	1	0.984	0.886	114	2.42	17.1	179	205	35	5.3
	2	84	1	2	2	1	1	2	1	143.3	52.8	94	124	70	98	123	69	96				1	2	2	2	2	2	3	5	5	1	1.188	1.05	1	0.842	0.778	105	2.83	21.2	212	157	49	5.3
	1	73	1	1		1	1	2	3	164.3	71.1	100.5	127	63	71	116	55	71	112	60	72	1	1	2	1	2	0	2	0	1	1	0.773	0.713	1	0.819	0.748	98	4.17	7.4	148	118	60	5.7
	1	73	1	1		1	1	2	3	172.1	75.7	95	151	81	65	145	81	67				1	1	1	1	2	0	0	0	1	1	0.734	0.639	1	0.9	0.762	113	0.87	7.3	233	161	71	5.8
	2	72	2	1		1	1	3	1	150.7	54.6	90	119	67	75	120	68	75				1	1	2	1	2	0	1	0	2	1	0.797	0.731	1	0.886	0.752	94	0.53	5.6	215	90	74	5.1
	1	73	2	1		1	1	3	1	159.9	52.8	74.6	133	74	65	140	79	64				1	2	2	1	2	1	2	0	1	1	0.87	0.8	1	0.83	0.76	87	0.38	2.2	185	65	53	5.6
	2	68	2	2	2	1	1	3	1	159	58.5	75.5	134	67	90	126	67	87				1	1	2	1	2	0	1	0	1	1	0.738	0.615	1	0.733	0.616	127	2.07	3.7	221	103	54	5.8
	2	72	1	2	2	1	1	3	1	152.1	48	82.8	116	69	78	113	71	79				1	1	2	1	1	0	1	0	0	1	0.789	0.717	1	0.811	0.718	107	0.38	5.5	153	40	80	6.5
	1	70	2	1		1	1	3	1	163.9	63.3	83	121	68	94	108	64	94	120	63	89	1	1	2	2	1	0	2	1	0	1	0.861	0.852	1	0.79	0.71	94	0.58	4.9	208	84	43	5.3
	1	81	1	1		1	2	1	1	165.9	58.5	84	118	62	86	111	66	85				1	2	2	2	2	2	2	1	2	1	0.768	0.733	1	0.815	0.795	99	0.86	5.3	146	118	47	5.3
	2	67	2	1		1	1	3	1	154.6	56.3	78.3	125	67	75	124	65	74				1	2	2	2	2	3	1	1	1	1	0.976	0.86	1	1.024	0.972	98	0.81	5.9	171	165	39	5.4
	1	65	2	1		1	1	1	2	168.8	71.1	93.3	116	71	74	113	72	77				1	2	2	1	2	1	2	0	2	1	0.671	0.654	1	0.724	0.646	94	0.99	5.2	173	131	43	5.5
	1	68	1	1		1	1	2	3	170.6	58	71.2	120	71	70	123	66	69				1	1	2	1	2	0	2	0	2	1	0.853	0.763	1	0.846	0.746	89	0.39	4.3	139	114	60	5
	2	68						3	1	148.6	67.9	92	152	85	68	145	87	66				1	1	2	2	2	0	1	1	2	1	0.726	0.634	1	1.007	0.862	98	1.15	9.8	266	261	50	5.9
	2	65	1	1		1	1	3	1	144.2	44.9	77	126	70	48	132	69	48				1	1	1	1	1	0	0	0	0	1	0.77	0.669	1	0.665	0.557	81	0.13	3.2	231	65	81	5.2
	1	73	1	1		1	1	2	1	166.3	58.4	80.5	158	83	68	144	81	68	145	77	68	1	2	2	2	2	5	2	1	3	1	0.876	0.782	1	1.35	1.18	104	0.59	3.2	201	65	45	5.7
	2	71						3	1	160.2	63.3	90	110	67	64	103	60	64				1	1	2	999	999	0	1	999	999	1	0.662	0.534	1	0.687	0.581	89	0.61	5.7	221	186	39	5.6
	1	67	1	1		1	1	1	1	166.9	62.3	78.5	120	77	62	118	74	63				1	1	2	1	2	0	2	0	1	1	0.787	0.679	1	0.863	0.758	85	4.6	2.9	251	198	49	5.5
	2	82	2	1		1	1	3	2	155.6	72.7	105.7	142	81	75	135	77	71				1	1	2	2	2	0	3	2	3	1	0.962	0.829	1	1.046	0.983	93	1.65	10	178	329	47	6.3
	2	71	1	2	2	1	1	3	1	157.2	63.7	87.5	119	64	67	125	57	67				1	1	2	1	2	0	2	0	1	1	0.756	0.686	1	0.917	0.822	106	0.47	3.7	184	72	47	6.1
	2	70	1	1		1	1	3	1	150.7	55.5	81	166	87	71	156	88	72				1	1	2	2	2	0	2	2	2	1	0.958	0.809	1	0.915	0.821	100	1.7	3.8	230	105	54	6.2
	2	69						3	1	153.6	53.3	74.5	142	84	63	143	78	62				1	1	2	1	2	0	1	0	1	1	0.844	0.73	1	0.947	0.774	85	0.38	6.2	154	295	36	5.2
	1	77						1	1	163.8	50.4	69	101	65	72	99	65	84				1	2	2	2	2	1	2	2	2	1	0.745	0.715	1	0.869	0.763	86	0.26	2.3	185	90	40	5.7
	2	70	2	2	2	1	1	3	2	155.4	62.3	88	118	76	72	113	68	67				1	1	2	1	2	0	1	0	2	1	0.675	0.621	1	0.733	0.645	163	2.62	16.7	270	310	43	7.6
	1	77	1	1		2	1	2	1	167.6	62.7	86.5	131	71	75	132	71	73				1	2	2	1	2	1	2	0	2	1	0.986	0.87	1	0.954	0.833	87	0.96	3.6	151	153	47	5.8
	2	83	2	1		1	2	3	1	148	60.9	96.5	128	75	59	138	75	57	137	73	58	1	1	2	1	2	0	1	0	4	1	1.47	1.27	1	1.32	1.18	91	1.07	5.6	138	103	38	5.8
	2	68	2	2	2	1	2	3	1	147.7	73.2	109	135	67	66	122	66	64	126	65	63	1	1	2	1	2	0	1	0	1	1	0.896	0.787	1	0.751	0.648	96	5.1	9.8	233	229	35	6.8
	1	75						2	1	160.1	72.8	98.5	139	78	70	147	79	73				1	1	2	2	2	0	1	1	1	1	0.94	0.862	1	0.803	0.656	81	1.5	5.7	190	115	35	5.3
	2	77	2	2	2	1	1	3	1	151.9	57	89.8	140	69	70	119	71	72	125	67	73	1	1	2	1	2	0	2	0	2	1	0.726	0.611				151	0.64	36	146	147	32	6.8
	1	67	1	2	2	1	1	1	1	166.8	66.9	92.3	109	62	91	111	62	89				1	1	2	999	999	0	2	999	999	1	0.95	0.88	1	0.757	0.607	173	1.95	9	144	87	34	10.4
	2	82	1	1		1	1	3	1	143.3	41.5	82.1	129	61	60	112	58	61	113	58	62	1	1	2	1	2	0	1	0	1	1	0.912	0.813	1	1.05	0.904	79	0.28	3.2	226	62	69	5.4
	1	69	1	1		1	1	1	3	163.1	65.7	85.2	145	77	59	139	72	59				1	1	2	1	2	0	1	0	2	1	0.868	0.789	1	0.829	0.759	101	1.36	5.4	161	236	45	6.1
	2	73	1	1		1	1	3	1	155.8	42.3	64.4	127	77	64	117	70	65	131	74	64	1	1	2	1	2	0	1	0	3	1	0.919	0.823	1	0.916	0.785	82	0.44	2.5	221	63	72	5
	2	72	2	1		1	1	3	1	152.5	50.7	74.5	116	63	63	113	58	63				1	1	2	1	2	0	4	0	1	1	1.068	0.925	1	0.754	0.668	84	1.09	3	250	90	65	5.4
	2	82	2	2	2	1	2	3	1	146.4	50.3	85.3	128	73	81	115	66	81	117	65	79	1	1	2	1	2	0	2	0	3	1	0.817	0.772	1	1.022	0.885	99	0.41	3.1	119	86	44	5.8
	2	77	1	1		1	1	3	1	142.2	42.4	92.4	109	63	68	112	59	66				1	1	2	1	2	0	1	0	1	1	0.854	0.763	1	0.85	0.771	85	0.52	3.1	183	71	53	5.3
	2	65						3	1	153.4	52.5	79	126	76	65	125	77	64				1	1	1	1	1	0	0	0	0	1	0.835	0.736	1	0.979	0.859	102	0.34	6.3	190	151	42	5.8
	2	67	2	1		2	2	3	1	149.2	67.8	101.1	153	76	62	153	73	59				1	2	2	2	2	5	3	3	2	1	0.898	0.763	1	0.945	0.899	90	0.52	5.8	159	122	43	5.8
	2	69	1	1		1	1	3	1	148.7	62.7	93.5	134	77	53	140	74	52				1	1	1	1	2	0	0	0	1	1	0.759	0.725	1	0.941	0.8	94	0.52	4.4	180	92	53	6.4
	2	77	2	1		1	1	3	1	154.1	72.4	104.5	117	60	45	109	56	43				1	1	2	1	2	0	2	0	2	1	0.91	0.816	1	0.947	0.855	105	1.1	9.5	156	80	36	6
	2	71	2	2	2	1	1	3	1	151.1	61.6	97.5	156	82	75	141	78	69	143	82	71	1	2	2	2	2	1	2	2	3	1	0.763	0.663	1	1.059	0.981	104	0.77	15.3	193	167	39	6.6
	2	86	2	1		1	1	3	1	146	56	89.6	150	74	67	147	78	66				1	1	2	1	2	0	1	0	1	1	0.883	0.743	1	0.863	0.77	115	2.76	21.3	181	176	47	6.4
	2	69	1	1		1	1	3	1	149.3	45.2	71.5	143	74	55	132	72	58	134	73	58	1	1	2	1	2	0	1	0	3	1	0.897	0.807	1	0.745	0.653	87	0.43	3.4	216	123	75	5.4
	1	77	2	2	2	1	2	2	3	160.6	74	99.3	124	73	71	118	67	62				1	2	2	2	2	2	2	4	4	1	0.807	0.776	1	1	0.98	98	0.42	8.5	102	55	38	5.7
	2	70	1	1		1	1	3	1	153.2	55.3	86.5	123	75	69	129	75	70				1	1	2	1	2	0	2	0	2	1	0.909	0.837	1	0.883	0.703	89	1.58	3.9	208	98	58	5.4
	2	73	2	2	2	1	1	3	1	146.9	60.5	85	133	59	59	136	63	61				1	1	2	2	1	0	2	2	0	1	0.813	0.719	1	0.769	0.702	92	0.59	5.2	175	161	58	6.1
	2	73						3	1	153	63.7	94	106	60	69	102	60	66				1	1	2	1	2	0	1	0	1	1	0.768	0.653	1	0.854	0.737	109	2.41	8.6	214	138	53	6.1
	2	69						3	3	155.6	50.4	68.5	132	70	57	131	70	56				1	1	2	2	2	0	2	1	1	1	0.883	0.865	1	0.988	0.815	98	0.18	3.5	204	62	85	5.6
	2	74	1	1		1	2	3	1	147	55.3	79.5	109	59	72	116	67	74				1	1	2	1	2	0	2	0	2	1	0.853	0.765	1	0.999	0.969	93	2.56	2.6	108	67	50	5.3
	2	70	2	1		1	1	3	1	159.5	53.1	72.4	166	90	75	153	85	75	151	87	73	1	2	2	1	2	1	2	0	2	1	0.986	0.979	1	0.984	0.951	87	0.23	3	173	117	47	5.8
	2	76	2	1		1	1	3	1	150.1	56.6	86.4	123	79	68	124	85	69				1	2	2	1	2	1	2	0	3	1	0.83	0.705	1	0.677	0.59	106	0.75	15.6	185	88	61	5.5
	2	71	2	1		1	1	3	1	156.5	56	84	123	73	66	120	72	66				1	1	2	2	2	0	4	2	2	1	0.865	0.749	1	0.86	0.735	116	0.81	6.6	179	162	37	6.3
	2	80	2	1		1	1	3	1	149.9	52	80.5	131	67	83	124	69	83				1	1	1	1	1	0	0	0	0	1	0.806	0.731	1	0.876	0.769	96	1.64	8.2	180	214	39	6
	2	66	2	1		1	1	3	1	149.7	52.2	81	144	71	54	138	68	52				1	2	2	2	2	3	1	2	3	1	0.796	0.71	1	0.815	0.732	91	0.47	5	180	229	41	5.8
	2	70	2	1		1	2	3	1	162.3	56.5	92.5	95	54	60	90	51	58				1	2	2	1	2	1	2	0	4	1	0.722	0.673	1	0.888	0.852	88	0.34	9.2	210	172	48	5.4
	2	70	2	2	2	2	1	3	1	154.2	66.4	89	123	68	61	123	65	60				1	2	2	2	2	2	30	6	4	1	1.011	0.828	1	1.07	0.926	87	0.44	8.1	116	99	44	6.5
	1	71	2	1		2	1	2	2	164.7	64.2	84	111	72	67	115	76	70				1	1	2	1	2	0	1	0	2	1	0.962	0.945	1	0.939	0.839	81	0.3	4	156	103	45	5.9
	2	65	2	1		1	1	3	1	155.8	64.1	89.5	126	81	69	127	79	69				1	1	1	1	1	0	0	0	0	1	0.727	0.64	1	0.724	0.639	93	0.4	8.1	204	100	66	5.5
	1	65	2	1		1	1	1	3	163.2	63.7	87.7	146	91	68	147	89	70				1	1	2	1	2	0	3	0	2	1	0.988	0.858	1	0.923	0.884	86	1.08	9.1	154	345	33	5.5
	1	68	1	1		1	1	2	1	165.8	71.1	91.1	125	75	64	117	72	60				1	1	2	1	2	0	1	0	3	1	0.768	0.622	1	0.768	0.66	79	0.55	7.8	216	175	37	5.4
	1	66	2	1		1	1	1	3	169.2	76.5	99	139	86	71	138	86	71				1	1	2	1	1	0	2	0	0	1	0.783	0.719	1	0.78	0.702	86	33.72	3.1	123	81	43	5.6
	1	73	1	2	2	1	2	2	1	160.1	51.3	75	113	69	87	107	64	85				1	1	2	1	2	0	1	0	3	1	0.752	0.693	1	0.77	0.702	95	33.82	2.7	147	74	62	6.3
	2	73	1	2	2	1	1	3	1	152.3	51.3	81	127	74	69	139	74	66	141	77	68	1	1	2	1	2	0	6	0	2	1	0.9	0.834	1	0.933	0.902	144	3.81	17.8	208	258	40	7.2
	2	69	2	1		1	1	3	1	154.4	62.6	85.7	158	93	71	151	85	70				1	1	2	1	2	0	1	0	3	1	0.83	0.786	1	1.093	1.029	95	0.86	4.1	219	55	52	5.6
	2	72	2	2	2	1	2	3	1	146	71.5	94	113	80	90	120	83	89				1	1	2	1	2	0	2	0	1	1	0.824	0.73	1	0.743	0.61	108	0.76	10.4	133	69	51	5.9
	2	65	1	1		1	1	3	1	148.4	56.2	81	125	70	70	125	71	72				1	1	2	1	2	0	1	0	1	1	0.769	0.705	1	0.785	0.696	86	0.31	15.5	216	159	70	5.5
	1	71	2	1		1	1	2	3	166.2	68.5	87.6	111	66	59	109	63	59				1	2	2	2	2	4	3	1	3	1	1.139	1.075	1	0.862	0.756	92	0.32	2.4	182	40	86	5.7
	1	74	1	1		2	1	2	1	161.6	49.4	75.5	146	73	60	139	75	62				1	2	2	1	2	3	5	0	2	1	0.983	0.901	1	0.613	0.566	100	2.28	5.6	166	62	60	6
	1	75	1	1		1	1	1	3	166.5	66	98.8	144	91	107	123	80	106	148	80	102	1	1	2	2	2	0	1	1	4	1	0.996	0.894	1	1.031	0.898	112	0.48	9.3	161	121	46	5.9
	1	79	2	1		2	1	2	1	162.4	62.2	96.8	105	61	96	95	59	92	92	55	93	1	1	2	2	2	0	2	1	1	1	0.907	0.818	1	0.881	0.791	98	0.43	13.2	110	57	53	5.8
	1	76	2	1		1	1	1	3	159.7	59.1	92.1	140	74	65	123	60	61	131	61	62	1	2	2	2	2	4	6	1	6	1	1.003	0.97	1	1.133	1.09	85	2.03	8.5	213	165	39	6.3
	1	76	2	1		1	1	3	1	154.2	64.9	88.5	155	79	86	150	74	88				1	2	2	2	2	2	5	1	4	1	0.882	0.788	1	0.859	0.752	90	0.34	11.2	118	90	34	6.4
	1	74	2	1		2	1	2	3	163.7	79.4	93	163	75	61	160	77	63				1	1	2	1	2	0	3	0	5	1	0.968	0.865	1	0.984	0.94	99	1.4	22.9	176	173	44	6.7
	1	76	1	1		1	2	3	3	171.7	71.6	94.8	119	65	66	116	59	68				1	2	2	1	2	1	5	0	5	1	0.738	0.663	1	0.675	0.585	85	4.39	8.5	149	141	57	5.5
	2	78	2	1		1	1	3	1	146.5	47.1	87	128	63	75	116	59	74	118	58	73	1	1	2	1	2	0	1	0	2	1	0.62	0.526	1	0.824	0.724	100	1.05	4.6	202	120	70	5.7
	2	67	2	1		1	1	3	2	148.9	36.5	61.6	187	90	55	190	89	55				1	2	2	2	2	4	2	1	3	1	1.047	0.909	1	0.957	0.908	91	0.51	2.3	176	94	76	5.6
	2	74	1	1		2	1	3	1	146.4	40	66.7	117	66	75	124	63	73				1	1	1	1	2	0	0	0	1	1	0.773	0.686	1	0.881	0.769	92	3.66	3.4	210	97	41	6
	2	72	2	1		1	1	3	1	158.1	57.2	89	117	65	78	118	69	80				1	1	2	1	2	0	1	0	3	1	0.695	0.579	1	0.747	0.694	82	0.16	5.6	160	71	65	5.6
	2	77	2	2	2	1	1	3	3	146.5	54	94	149	60	82	141	61	81				1	2	2	1	2	4	2	0	4	1	0.675	0.587	1	0.685	0.582	129	0.38	8.7	148	80	61	7.1
	2	77	2	2	2	1	1	3	2	149.4	56.2	83.5	147	58	72	139	69	70				1	2	2	1	2	4	4	0	2	1	0.904	0.876	1	0.804	0.758	104	0.17	8.3	205	179	44	6.8
	2	68	1	1		1	1	1	1	147.4	37.6	71	112	56	78	108	54	79				1	2	2	2	2	1	3	1	4	1	1.137	1.079	1	0.769	0.744	89	1.88	2.7	194	69	49	5.7
	2	74	2	2	2	1	1	3	1	142.4	50.5	96	161	82	77	148	73	76	146	80	74	1	1	2	1	2	0	2	0	2	1	0.851	0.794	1	0.968	0.904	149	0.65	4.1	195	180	51	8.1
	2	78	1	2	2	1	1	1	1	154.1	48.5	79.1	138	54	57	148	59	58	130	53	56	1	1	2	2	2	0	2	1	2	1	0.914	0.81	1	0.975	0.858	109	0.5	26.4	249	190	41	8.8
	2	77	2	1		1	1	3	1	152.5	48.5	80.9	109	62	66	106	62	65				1	1	1	1	2	0	0	0	1	1	0.703	0.596	1	0.857	0.788	92	0.39	6.3	217	123	45	5.2
	2	81	2	1		1	1	3	1	144.2	53.2	88	108	64	68	114	63	67				1	1	2	1	2	0	2	0	2	1	0.841	0.757	1	0.811	0.758	115	1.23	11.3	184	63	43	6.1
	2	73	2	1		1	1	3	1	147.3	54.3	87.3	125	73	74	114	62	71	103	59	68	1	1	2	1	1	0	1	0	0	1	0.944	0.889	1	0.762	0.666	81	1.51	4	238	68	55	5.4
	2	71	1	1		1	1	3	2	151.9	55.9	86	138	74	57	147	79	63				1	1	2	1	2	0	1	0	1	1	0.944	0.778	1	0.859	0.699	87	0.19	8.5	256	155	63	5.8
	2	75	2	1		1	1	3	2	158.8	63	97	141	79	79	135	78	78				1	1	1	1	1	0	0	0	0	1	0.88	0.769	1	0.687	0.585	92	0.46	9.8	193	125	55	5.3
	1	72	1	2	2	1	1	2	3	169.5	72.9	96	128	69	70	129	71	69				1	1	2	1	2	0	3	0	3	1	0.858	0.736	1	0.874	0.77	114	0.44	8.2	138	108	48	6.9
	2	72	1	2	2	1	1	3	1	143.7	49.3	79	123	63	71	117	69	73				1	1	2	2	2	0	2	1	1	1	0.82	0.786	1	1.01	0.944	79	0.31	15.3	199	94	47	6.5
	2	84	1	1		1	1	3	1	140.8	45.3	81	119	63	67	110	63	68				1	1	2	2	2	0	1	1	1	1	0.776	0.707	1	0.937	0.878	92	0.24	5.1	286	93	71	5.5
	1	71	2	1		1	1	3	1	166.2	64.4	85.8	129	78	62	135	83	62				1	1	2	1	2	0	3	0	2	1	0.956	0.836	1	0.882	0.819	87	0.64	2.9	181	131	45	5.5
	2	66	1	1		1	1	3	2	144.3	40.7	63.3	98	51	66	102	55	65				1	1	2	1	1	0	1	0	0	1	0.838	0.7	1	0.841	0.738	88	0.27	2.2	210	129	55	5.3
	1	68	2	2	2	1	1	1	3	171.2	84.9	105.3	145	82	93	138	83	89				1	1	2	2	2	0	2	1	4	1	0.738	0.64	1	0.923	0.805	224	3.96	6.7	142	124	48	9.6
	2	65	1	1		1	1	3	1	145.8	58.2	87.5	111	71	54	118	72	54				1	1	2	1	2	0	1	0	2	1	0.699	0.675	1	0.776	0.73	94	0.33	5.9	144	93	44	5.4
	1	68						3	3	162.9	65.9	92.5	153	94	79	145	90	79				1	1	2	1	2	0	1	0	2	1	0.775	0.716	1	0.951	0.702	97	7.87	7.4	176	239	40	5.4
	2	70	2	1		1	2	3	2	161.4	67.8	95	113	69	58	112	70	60				1	1	2			0	1	0	0	1	0.699	0.674	1	0.934	0.836	91	0.29	3.8	186	127	67	5.4
	1	69	1	1		1	1	2	1	163.4	66.6	89.1	136	79	76	122	76	71	130	77	70	1	1	2	1	1	0	2	0	0	1	0.794	0.709	1	0.862	0.771	94	0.49	9.2	195	139	51	5.3
	2	69	2	1		1	1	3	1	154.2	62	84	151	82	77	155	86	84				1	2	2	2	2	1	1	2	1	1	0.831	0.709	1	0.803	0.721	116	0.59	11	161	101	48	6.4
	2	72	2	1		2	1	3	1	163	65	86.7	131	68	71	121	66	69	126	67	68	1	1	2	1	2	0	3	0	4	1	0.862	0.769	1	0.868	0.773	92	11.29	5.7	164	89	31	5.4
	2	74	2	1		1	1	3	1	153.2	68.8	94.2	136	70	70	138	66	68				1	1	2	1	2	0	1	0	1	1	1.008	0.915	1	0.824	0.763	94	0.24	4.8	172	69	59	5.6
	2	73	2	1		1	2	3	1	157.3	68.3	92	128	77	78	132	79	77				1	1	2	1	1	0	1	0	0	1	0.772	0.672	1	0.641	0.563	89	1.78	12.5	172	102	63	5.4
	1	73						1	3	164.7	69.9	94.7	129	69	63	116	69	62	111	64	60	1	1	2	1	2	0	1	0	3	1	0.958	0.795	1	0.719	0.636	81	1.42	6.3	196	141	46	5.4
	2	70	1	2	2	1	1	3	1	154.8	58.6	89	129	73	77	127	73	80				1	1	1	1	2	0	0	0	3	1	0.662	0.566	1	0.758	0.67	118	1.51	9.7	167	128	55	6.2
	2	67						3	1	147.2	55	80.1	127	68	59	115	64	57	117	66	57	1	1	1	1	1	0	0	0	0	1	0.76	0.65	1	0.721	0.601	87	5.64	5.1	184	87	57	5.5
	1	67	2	2	2	1	1	3	3	169.7	73.1	89.3	135	81	79	134	69	78				1	1	2	1	2	0	1	0	1	1	0.645	0.519	1	0.669	0.515	106	1.14	14.2	163	85	45	7.3
	2	80	2	2	2	1	1	3	1	151.2	56.7	65.4	119	71	71	127	71	70				1	2	2	2	2	2	5	1	2	1	0.701	0.559	1	0.823	0.744	82	0.71	4.7	222	86	48	5.4
	2	73	1	1		1	1	3	1	148.4	47.9	76	117	80	89	115	70	79				1	1	2	1	2	0	4	0	3	1	0.941	0.898	1	0.923	0.828	87	0.24	5.9	277	117	84	5.8
	1	69	2	1		1	1	3	3	162.3	68.9	91.4	127	77	66	118	79	70				1	1	2	1	2	0	3	0	3	1	0.782	0.677	1	0.837	0.716	84	0.68	13	215	159	46	5.1
	1	67	2	1		1	1	3	3	161.7	64.7	83.2	128	68	58	119	65	55				1	1	2	1	2	0	1	0	2	1	0.804	0.688	1	0.727	0.644	84	0.98	4.4	149	102	48	5.2
	1	73	1	1		1	1	2	3	166	60.8	83	147	74	78	157	86	80	151	76	76	1	2	2	2	2	6	5	7	2	1	0.742	0.604	1	0.928	0.861	86	0.54	3	221	73	65	5.3
	2	72	1	1		2	1	3	3	152.1	58.4	85.9	148	91	59	143	85	57				1	1	1	1	1	0	0	0	0	1	0.849	0.767	1	0.836	0.751	107	0.92	11.9	206	209	30	5.6
	1	76	1	1		1	1	2	2	156.7	50.9	72.5	105	55	56	106	58	55				1	1	2	2	2	0	1	2	2	1	0.829	0.721	1	0.737	0.629	97	0.3	2.5	189	118	48	6
	2	73	2	1		1	1	3	1	159.7	60.7	86	139	83	67	131	82	65				1	1	2	1	2	0	1	0	2	1	1.094	0.944	1	0.918	0.809	86	0.34	3.5	232	176	39	5.3
	1	72	2	1		1	1	3	3	169.5	73.3	87.3	143	88	71	147	93	71				1	1	2	2	2	0	2	1	2	1	0.996	0.955	1	0.999	0.863	84	0.28	3.8	168	111	65	5
	2	66	1	1		1	2	3	1	152.5	51	72.8	113	61	75	115	62	77				1	1	2	1	2	0	1	0	1	1	0.683	0.611	1	0.71	0.613	86	0.3	3.8	225	195	48	5.5
	1	74	2	1		1	1	3	2	160.6	55.4	81.8	116	59	75	119	59	74				1	1	2	1	2	0	2	0	2	1	0.844	0.752	1	0.855	0.701	81	52.34	4.2	165	56	54	4.9
	2	71	2	2	2	1	1	3	3	153.9	84.2	109.6	141	83	65	128	79	66	130	79	65	1	1	2	1	2	0	2	0	1	1	0.728	0.662	1	0.699	0.604	138	3.76	22.5	139	136	54	7.8
	1	69						1	3	165	77.6	95.5	123	70	57	119	69	54				1	1	2	1	2	0	2	0	1	1	0.924	0.89	1	0.86	0.838	94	1.69	5.7	197	197	49	6
	1	69	1	2	2	1	1	2	3	163.8	73	93.3	101	62	59	112	67	59	117	66	58	1	2	2	2	2	1	2	1	3	1	0.787	0.73	1	1.049	0.902	130	0.45	3.3	199	102	47	7.9
	2	68						3	1	147.4	42.2	68.8	112	69	70	107	63	65				1	1	2	1	1	0	1	0	0	1	0.952	0.855	1	0.823	0.769	79	0.25	2.9	160	118	38	5.4
	1	67	1	1		1	1	3	3	164.5	63.7	87	155	79	61	151	81	62				1	1	1	1	1	0	0	0	0	1	0.759	0.716	1	0.645	0.547	104	0.73	5.5	132	115	48	6.3
	2	65	1	1		1	1	3	1	157.9	46.8	71.9	137	72	72	139	68	71				1	1	2	1	2	0	2	0	1	1	0.872	0.744	1	0.782	0.659	87	3.41	1.2	174	55	42	6.5
	2	75	1	2	2	1	1	3	1	147	48.6	75.4	121	71	70	123	70	69				1	2	2	1	2	4	4	0	4	1	0.721	0.666	1	0.921	0.836	99	0.26	3.6	189	111	46	6.6
	1	72	1	1		1	1	1	3	163.4	51.6	74.5	161	89	70	155	90	71				1	2	2	2	2	2	5	6	4	1	1.01	0.938	1	1.061	0.971	99	1.29	5	168	171	44	6
	1	76	2	1		1	1	3	3	159.1	67.7	103	100	66	66	110	62	65	100	60	64	1	1	1	1	2	0	0	0	1	1	0.74	0.658	1	0.778	0.684	98	13.78	6.3	205	126	42	5.6
	1	71	2	1		1	1	3	1	166.6	67.4	94.1	169	99	71	167	102	72				1	2	2	2	2	2	2	3	4	1	1.012	0.958	1	0.949	0.925	103	1.02	6.3	199	308	35	6.7
	1	78	1	1		1	1	2	1	164.8	44.3	65.5	112	71	54	111	69	52				1	1	2	2	2	0	2	4	4	1	0.786	0.73	1	0.861	0.76	99	0.38	1.9	185	94	56	5.8
	2	66	1	1		1	1	3	1	157.3	61.4	95	137	83	67	125	79	68	126	85	68	1	1	1	1	9	0	0	0	0	1	0.825	0.737	1	0.819	0.727	113	0.41	12.5	178	178	46	5.9
	1	77	2	1		1	1	3	2	157.9	67.6	99.7	142	91	85	128	84	84	124	96	85	1	1	2	1	2	0	2	0	1	1	0.887	0.83	1	0.915	0.787	90	1.78	12.5	177	149	36	5
	2	72	2	1		1	1	3	2	152.6	61.5	91	135	81	54	114	75	56	124	79	57	1	1	2	1	2	0	4	0	2	1	0.819	0.756	1	0.806	0.746	104	0.81	7	250	103	50	6.2
	2	69	1	1		1	1	3	1	148	48.8	74	116	66	68	108	63	72				1	1	2	1	2	0	2	0	1	1	0.892	0.751	1	0.793	0.687	89	0.48	5.1	153	108	54	4.9
	1	71	1	1		1	1	2	3	170.6	61.6	89.8	142	72	59	128	69	53	131	77	56	1	1	2	1	2	0	3	0	2	1	0.718	0.618	1	0.677	0.602	85	5.62	2	177	93	55	5.2
	2	80	2	1		1	1	3	1	143	60.9	91.8	115	63	81	117	63	81				1	1	2	2	2	0	2	1	1	1	0.94	0.92	1	0.83	0.83	90	2.32	2.4	286	122	55	5.9
	2	78	2	1		1	1	3	1	143.9	52.8	84.5	127	71	76	125	69	73				1	2	2	2	2	2	3	2	2	1	0.826	0.736	1	0.666	0.574	99	2.77	5.9	232	132	49	6.2
	2	75	2	2	2	1	1	3	3	150.4	67	93	176	78	63	165	66	60	167	73	60	1	2	2	2	2	1	2	3	3	1	0.992	0.894	1	0.896	0.825	135	5.77	15.4	179	136	40	7.1
	2	73	2	1		1	1	1	1	153.3	56.4	88	144	92	74	148	90	73				1	2	2	1	2	1	3	0	2	1	0.776	0.748	1	0.904	0.78	83	1.69	10.2	165	191	40	5.5
	2	72	1	1		1	1	3	1	157.7	47.5	66.7	137	72	82	127	73	82	132	74	77	1	2	2	2	2	1	3	2	2	1	0.926	0.889	1	0.886	0.86	88	3.43	3.3	210	131	46	5.1
	2	71	2	1		1	1	1	2	156.4	55.9	78.4	129	76	85	126	78	77				1	2	2	2	2	2	3	4	4	1	1.111	0.989	1	0.927	0.886	87	2.64	5	259	188	64	5.3
	2	72	1	1		1	1	3	1	146.2	50.2	81.5	108	62	71	114	65	70				1	2	2	1	2	1	2	0	4	1	0.887	0.841	1	0.944	0.86	80	0.97	9.2	154	73	35	5.5
	2	75						1	2	156.6	51.3	74	108	66	68	107	62	68				1	1	2	1	2	0	3	0	3	1	0.778	0.669	1	0.782	0.677	94	0.38	11.3	197	87	45	5.7
	2	83	2	2	2	2	2	3	1	145.7	58.6	93	144	64	76	141	68	74				1	1	2	2	2	0	2	1	4	1	0.868	0.801	1	0.798	0.668	122	2.18	7	186	162	39	6.7
	2	75	1	2	2	1	1	2	1	151.6	50.5	87	137	85	72	136	80	71				1	1	2	1	2	0	1	0	1	1	0.773	0.685	1	0.752	0.697	119	0.9	5.8	199	313	43	5.9
	2	82						3	3	141.9	48.2	82.5	106	70	83	112	70	86				1	2	2	1	2	1	1	0	1	1	0.81	0.732	1	0.981	0.915	88	0.41	7.3	213	148	41	5.2
	2	66	1	1		1	1	2	1	154	55.6	78	119	77	64	122	80	63				1	1	2	1	2	0	1	0	1	1	0.966	0.869	1	1.009	0.863	114	0.55	7	242	163	44	5.6
	2	78	1	1		1	1	3	1	148.6	33.1	56	98	52	65	101	51	64				1	1	1	1	2	0	0	0	1	1	0.759	0.71	1	0.799	0.723	87	1	1.9	187	66	77	5.8
	2	74	2	2	2	1	1	3	1	154.5	57.2	89	165	95	65	150	81	63	138	78	61	1	2	2	2	2	1	2	1	2	1	0.85	0.734	1	0.897	0.805	130	0.45	5.1	183	143	45	7.1
	2	87	2	1		1	1	3	1	150.1	52.1	84	161	85	94	138	81	92	125	77	91	1	1	2	1	2	0	1	0	1	1	0.831	0.737	1	0.82	0.766	86	3.78	3.8	160	120	48	5.7
	2	68	2	2	2	1	1	3	1	156.6	53.6	83	120	75	64	126	69	61				1	1	2	1	2	0	3	0	1	1	0.758	0.603	1	0.825	0.71	122	0.37	2.8	160	76	41	6.9
	2	65	1	1		1	1	3	1	156	51.2	79.4	137	77	73	135	74	71				1	1	2	1	2	0	1	0	1	1	0.839	0.775	1	1.046	0.975	89	0.88	10.4	251	120	67	5.5
	2	65	1	1		1	1	3	1	158.1	54	75	120	72	63	105	67	62	107	68	62	1	1	2	2	2	0	2	1	3	1	0.837	0.75	1	0.78	0.722	94	0.24	4.6	206	99	49	5.4
	2	72	2	1		1	1	3	1	154.9	62.5	93	146	97	86	145	92	87				1	1	2	2	9	0	2	1	0	1	0.83	0.8	1	0.64	0.61	98	1.49	14.7	228	316	42	5.6
	2	75	2	2	2	1	1	3	1	153.4	60.4	91	143	87	62	135	83	62				1	1	2	1	2	0	4	0	2	1	0.664	0.545	1	0.743	0.634	98	0.57	7.1	146	173	44	6.1
	2	69	1	1		1	1	3	1	151.1	56.4	76.5	119	61	68	113	61	67				1	1	2	2	2	0	2	1	1	1	1.055	0.934	1	0.809	0.719	78	2.71	2.9	240	220	35	5.6
	1	73	1	1		1	1	2	2	155.5	60.5	80.5	153	76	64	151	75	64				1	1	2	2	2	0	1	1	1	1	0.882	0.814	1	1.13	0.93	90	1.15	3.2	169	195	39	6.6
	2	74	1	1		1	2	3	1	156.7	53.6	75.5	126	73	55	116	70	59	116	66	55	1	1	1	1	1	0	0	0	0	1	0.842	0.733	1	0.757	0.681	81	1	4.1	177	102	40	5.7
	1	72						3	1	161.3	74.4	97.5	118	81	74	117	80	76				1	1	2	1	1	0	2	0	0	1	0.803	0.744	1	0.798	0.678	78	0.54	3.8	144	82	35	5.6
	2	67	2	1		1	1	3	1	146.1	74	107.5	115	84	82	115	82	81				1	1	2	2	2	0	1	3	2	1	0.944	0.834	1	1.15	0.979	79	1.32	12.9	163	92	51	5.5
	1	83						1	1	167.5	59.1	84	108	63	66	104	58	63				1	1	2	1	2	0	2	0	1	1	0.863	0.818	1	0.761	0.667	80	0.44	5.2	145	85	38	4.8
	1	81						1	3	158.5	57	88.5	109	70	72	108	70	72				1	1	2	1	1	0	1	0	0	1	0.749	0.635	1	0.905	0.779	76	0.36	2	184	171	60	6
	2	73						3	1	149.7	46.3	64.5	162	88	83	160	86	85				1	1	2	1	2	0	2	0	2	1	0.676	0.628	1	0.617	0.521	93	1.73	4.8	230	153	56	5.4
	1	76	1	1		1	1	2	3	170.3	73.7	90.4	170	108	77	152	101	78	150	100	76	1	1	1	1	2	0	0	0	1	1	0.767	0.662	1	0.8	0.699	84	0.64	3.9	237	164	94	6.1
	2	66	1	1		1	1	3	3	155.4	48.6	77.9	152	83	68	127	79	68	144	82	67	1	1	2	1	2	0	2	0	3	1	0.724	0.649	1	0.874	0.756	84	0.41	4.4	245	77	76	5.3
	2	72	2	2	2	1	2	3	2	157.3	62.3	86.5	139	78	53	150	79	59	148	82	57	1	1	2	1	2	0	1	0	1	1	0.925	0.789	1	0.827	0.776	124	0.34	5.3	168	155	57	7.1
	2	81	1	1		1	1	3	1	147	52.3	86	118	58	65	114	61	63				1	2	2	1	2	1	2	0	2	1	0.808	0.697	1	0.751	0.704	100	2.47	10.7	177	136	40	5.2
	2	72	1	1		1	1	3	1	149.9	54.4	75	115	72	68	123	69	70				1	1	2	2	2	0	3	1	2	1	0.66	0.571	1	0.771	0.733	97	0.25	3.8	216	109	57	5.7
	2	66	2	1		1	1	3	1	152	49.2	77	140	85	70	132	79	67				1	1	2	1	1	0	1	0	0	1	0.653	0.56	1	0.647	0.583	94	2.71	7.1	210	158	46	5.4
	2	78	1	1		1	1	3	1	155.4	60.4	89.1	132	79	53	135	82	52				1	2	2	2	2	1	2	1	1	1	1.007	0.883	1	0.949	0.869	101	1.01	11.3	207	85	58	5.2
	2	69	2	1		1	1	3	3	163.7	64.7	82	124	77	60	129	78	58				1	1	2	1	1	0	1	0	0	1	0.745	0.64	1	1.09	0.95	96	0.36	6.5	170	226	44	5.8
	2	78	2	1		1	1	3	2	151	55.3	85	144	87	77	151	87	73				1	1	2	1	2	0	2	0	1	1	0.798	0.723	1	0.723	0.599	89	0.15	3.7	159	108	52	5.4
	1	76	2	2	2	1	1	1	1	157.9	66.2	103.5	132	66	86	140	70	76				1	2	2	2	2	1	3	2	5	1	0.809	0.739	1	0.83	0.81	129	1.4	15.8	172	115	35	6.1
	1	75	2	2	2	1	1	2	3	168.5	73	93.5	137	72	68	135	73	67				1	2	1	1	1	1	0	0	0	1	0.874	0.766	1	0.98	0.89	279	0.71	10.5	180	79	47	7.1
	2	74	2	2	2	1	1	3	1	155.2	61.6	93	136	66	47	143	69	63				1	2	2	2	2	1	2	1	1	1	0.861	0.813	1	0.764	0.683	129	0.23	7.9	173	266	40	7.4
	1	76	1	1		1	1	3	1	166.2	72.1	91	123	63	68	120	61	65				1	1	2	1	2	0	1	0	1	1	1.02	0.953	1	0.953	0.869	88	0.77	3.7	157	63	49	5.3
	2	78	2	1		1	1	3	1	149.5	68.8	106	139	81	80	134	87	77				1	1	2	2	2	0	2	1	2	1	1.092	0.985	1	1.041	0.918	97	3.39	16.8	211	261	48	5.4
	2	81	2	1		1	2	3	1	145.7	42.6	77.3	163	92	84	145	78	82	153	87	71	1	1	2	1	2	0	2	0	3	1	0.808	0.71	1	0.814	0.7	105	1.44	12.1	197	281	31	5.6
	2	70	2	2	2	1	1	3	1	151.9	60.1	98.5	146	91	81	144	86	78				1	1	2	2	2	0	1	2	4	1	0.894	0.815	1	0.859	0.795	164	2.28	22.3	154	122	43	11
	2	83	2	1		1	1	2	1	147.9	41.9	61.5	160	78	63	154	73	61				1	1	1	1	2	0	0	0	1	1	0.677	0.628	1	0.89	0.79	85	0.27	5.8	182	117	80	5.6
	2	67	1	1		1	1	3	1	155.5	67.2	87.5	142	81	77	147	88	81				1	1	2	1	1	0	1	0	0	1	0.765	0.726	1	0.832	0.707	83	2.26	13.2	226	266	64	5.5
	1	79						2	2	151.5	43.6	69.5	149	78	80	139	75	74	136	77	81	1	2	2	1	2	1	1	0	1	1	0.94	0.795	1	0.846	0.728	82	0.34	1.4	202	65	83	5.8
	1	76	2	1		2	1	2	1	168.9	68.9	90.7	136	80	81	141	81	82				1	2	2	2	2	2	1	2	1	1	0.968	0.963	1	0.79	0.76	95	0.71	4.5	212	112	41	5.7
	2	70	1	2	2	1	1	3	2	150.4	66.2	98.7	141	72	67	133	76	67				1	2	2	1	2	1	3	0	2	1	0.945	0.805	1	0.953	0.875	116	4.73	5.1	185	94	50	7.1
	2	68	1	1		1	1	1	3	148.4	52.5	84.6	136	92	76	135	83	76				1	1	2	1	2	0	1	0	1	1	0.564	0.513	1	0.763	0.689	88	0.42	4.1	215	169	54	5.4
	2	74	1	1		1	1	3	1	148.5	67.1	100	135	75	67	145	76	68	143	76	66	1	1	2	2	1	0	1	1	0	1	0.889	0.837	1	0.847	0.73	97	0.46	9	286	222	48	5.7
	2	69	2	1		1	1	3	1	152.1	63.1	87.5	138	84	90	144	79	91				1	1	2	1	2	0	1	0	1	1	0.687	0.606	1	0.688	0.597	92	0.39	11.3	198	149	41	5.4
	2	78	1	2	2	1	1	3	1	148.6	53	89.9	120	66	79	113	69	79				1	1	2	1	2	0	1	0	1	1	0.713	0.612	1	0.774	0.662	100	0.32	5.7	120	127	30	6.9
	2	67	2	1		1	1	3	2	155.9	55.4	79.2	131	71	60	132	70	60				1	1	2	1	2	0	2	0	1	1	0.819	0.731	1	0.871	0.742	81	3.03	6.9	211	163	49	5.3
	2	69	1	1		1	1	3	1	156.4	54.4	83	117	66	68	109	64	68				1	1	2	1	1	0	1	0	0	1	0.803	0.727	1	0.854	0.746	90	1.97	4.4	187	101	45	5.6
	1	75	1	2	2	1	1	1	1	165.7	61.1	88.5	127	81	87	119	71	86	119	68	86	1	1	2	1	2	0	3	0	3	1	0.736	0.675	1	0.787	0.698	117	1.42	3.3	173	116	37	7.9
	2	70	2	1		1	1	3	3	161	65.1	88	131	77	70	132	79	72				1	1	1	1	1	0	0	0	0	1	0.98	0.89	1	0.98	0.93	96	1.78	5.6	227	138	46	5.4
	2	67	2	2	2	1	2	3	1	155.5	61.2	89.4	138	66	45	129	64	48				1	1	2	1	2	0	1	0	2	1	0.764	0.636	1	0.646	0.572	91	0.31	8.2	184	79	81	6.2
	1	77						2	1	155.4	62.1	90.7	131	71	55	141	75	55	132	72	55	1	1	2	1	2	0	1	0	1	1	0.758	0.63	1	0.781	0.62	84	1.11	3.2	212	116	44	5.3
	2	71	2	1		1	1	2	1	157.1	77	101.3	154	88	62	149	82	63				1	1	9	1	2	0	2	0	2	1	0.994	0.94	1	0.953	0.819	91	0.47	16.5	186	283	38	6
	1	71	2	2	2	1	1	2	3	168.9	73	97.6	159	78	60	144	79	63	164	78	59	1	2	2	2	2	2	3	3	3	1	1.001	0.832	1	0.91	0.884	118	0.63	19.9	158	190	41	7.9
	2	77	2	2	2	1	2	3	1	151.3	54.7	80	134	68	62	124	70	66	122	64	62	1	2	2	1	2	2	4	0	2	1	0.916	0.843	1	1.42	1.18	88	1.31	3.8	204	115	46	5.5
	2	78	1	1		1	1	3	1	151.9	43.9	68	122	62	68	115	60	65				1	2	2	2	2	1	2	3	4	1	1.014	0.983	1	0.852	0.755	89	5.68	5.8	144	46	49	5.6
	1	73	1	1		1	1	3	1	158.9	66.4	90	119	64	55	101	58	55	101	62	53	1	1	1	1	1	0	0	0	0	1	0.896	0.763	1	0.878	0.779	80	1.25	7	146	109	35	4.8
	1	73	2	1		1	2	2	3	158.7	65.3	87.5	151	79	49	145	72	48				1	1	2	1	2	0	1	0	1	1	1.21	1.07	1	1.05	0.97	81	0.68	9.3	190	251	41	5.6
	2	71	1	1		1	1	3	1	153.5	71.1	90.5	128	78	65	112	66	68	112	66	44	1	1	2	1	2	0	1	0	2	1	0.847	0.77	1	0.765	0.69	89	1.63	10.7	224	90	64	5.4
	2	77	2	1		1	1	3	1	145.5	57.2	86.5	162	72	65	164	74	64				1	2	2	1	2	1	2	0	2	1	0.989	0.843	1	0.845	0.801	101	0.7	4.2	184	104	46	5.8
	2	72	2	1		1	1	3	2	160.4	67.2	93.7	123	70	63	116	66	61				1	1	2	1	2	0	2	0	2	1	0.94	0.84	1	0.9	0.88	96	0.42	6.5	210	110	53	5.6
	2	82	2	1		1	1	3	1	144.9	39.8	72	144	74	63	155	72	63	148	71	58	1	2	2	1	2	1	2	0	2	1	0.717	0.624	1	0.751	0.627	97	0.55	3.1	212	120	48	6.1
	1	70	2	2	2	1	1	1	3	171	69.6	87.7	134	84	56	141	90	56				1	1	2	1	2	0	3	0	3	1	0.844	0.786	1	0.803	0.726	117	0.58	7.1	127	90	47	6.7
	2	71	2	1		1	2	1	2	145.9	64.2	91.4	131	77	60	138	79	60				1	1	2	1	2	0	2	0	2	1	0.882	0.702	1	0.675	0.602	96	1.54	6.5	153	83	55	5.3
	1	76	2	2	2	1	1	3	1	165.4	71.7	94	123	73	82	118	74	79				1	2	2	2	2	1	3	1	5	1	0.878	0.827	1	0.911	0.863	135	0.28	6	170	101	41	8.5
	2	72	1	2	2	1	1	3	1	146	53.2	79.5	167	67	55	149	65	52	149	65	54	1	2	2	2	2	1	1	1	3	1	0.885	0.762	1	999	999	174	4.58	14.3	237	249	41	8.3
	1	74	2	1		1	1	3	3	173.9	74.9	91.5	139	76	64	128	76	63	140	80	64	1	1	2	1	2	0	2	0	2	1	0.77	0.701	1	0.768	0.647	98	1.18	11.9	196	114	56	5.5
	1	70	1	2	2	1	1	2	1	160.3	55.1	77.5	126	69	55	119	67	53				1	1	2	1	2	0	2	0	2	1	1.014	0.908	1	0.609	0.558	122	0.51	1.4	154	66	61	6.5
	2	68	2	1		1	1	3	1	148.5	54.3	82	118	70	66	115	67	65				1	1	2	1	2	0	1	0	1	1	0.87	0.754	1	0.84	0.699	88	0.3	5.4	198	57	71	5.3
	1	70	2	2	2	1	1	2	3	170.1	78.4	95	134	76	78	130	79	79				1	1	2	1	2	0	1	0	3	1	0.867	0.796	1	0.798	0.731	121	1.49	5.6	141	160	44	7.9
	2	74	1	1		1	1	3	1	158.4	60.4	81	123	74	61	116	65	61				1	1	2	1	2	0	2	0	2	1	0.897	0.794	1	0.923	0.785	82	1.73	4.1	158	79	45	5.1
	1	70	1	1		1	1	2	1	170.2	56.4	73.1	110	67	73	110	68	74				1	1	1	1	1	0	0	0	0	1	0.735	0.688	1	0.965	0.958	83	0.33	2.5	190	56	61	5.3
	2	66	1	1		1	1	3	1	160.6	54.8	75.8	101	64	72	103	67	78				1	1	2	1	2	0	1	0	1	1	0.727	0.605	1	0.744	0.637	90	0.56	5.6	217	163	53	5
	1	69						2	3	165.6	56.8	77	138	79	70	138	83	70				1	1	2	1	2	0	2	0	1	1	0.846	0.75	1	0.89	0.81	102	0.27	2.8	243	79	85	4.9
	1	74	2	1		1	1	3	2	168.1	66.8	97.8	137	74	74	138	74	75				1	1	2	2	2	0	2	4	3	1	0.716	0.615	1	0.733	0.634	103	0.28	3.7	153	71	50	6.3
	1	66	2	1		2	1	2	1	163.7	68.9	84.5	118	65	53	111	65	55				1	2	2	1	2	4	5	0	3	1	0.829	0.769	1	0.853	0.773	87	0.08	9.7	190	161	35	5.7
	1	70	2	2	2	2	2	2	1	164.8	61.7	85.3	127	65	60	139	66	60	126	60	58	1	2	2	2	2	2	1	3	10	1	0.67	0.559	1	0.668	0.571	87	1.14	7.7	176	109	48	6.7
	2	69	1	1		1	1	3	1	163.6	66.3	84.5	114	63	64	100	57	60				1	1	2	1	1	0	2	0	0	1	0.771	0.671	1	0.824	0.748	94	0.48	7.1	262	132	58	5.4
	2	77	2	1		1	1	3	1	145.7	49	80.5	196	89	103	195	95	103				1	1	2	1	2	0	2	0	2	1	0.822	0.743	1	0.92	0.823	115	0.74	8.9	214	109	50	5.5
	2	74	1	1		1	1	3	1	144.3	40.7	64.5	132	65	65	123	63	67				1	1	2	1	2	0	1	0	1	1	0.795	0.686	1	0.744	0.61	86	0.34	2.6	160	66	54	6
	2	73	2	1		1	1	3	1	146.9	54.8	87	154	84	54	148	85	59				1	1	2	1	2	0	1	0	1	1	0.815	0.746	1	0.826	0.751	95	0.64	3.5	215	120	52	6.1
	2	65	1	1		1	1	3	3	148.4	58.3	92	134	85	60	131	84	56				1	1	1	1	1	0	0	0	0	1	0.82	0.734	1	0.793	0.656	91	0.03	5	230	113	39	5.4
	2	75	2	1		1	1	1	1	148.1	54	89.8	139	75	61	127	71	60	125	75	61	1	1	1	1	2	0	0	0	2	1	0.887	0.748	1	0.808	0.7	104	0.14	6.4	158	90	36	5.4
	2	77	2	1		1	1	3	1	151.1	56.6	83.5	132	65	70	126	66	72				1	1	2	1	2	0	1	0	2	1	0.739	0.641	1	0.722	0.619	84	1.03	8.6	90	73	29	6.2
	1	79	2	1		1	1	1	1	167.4	73.4	101.3	111	60	67	109	58	68				1	1	1	1	2	0	0	0	1	1	0.872	0.838	1	0.862	0.785	101	0.47	14.6	208	120	57	7.2
	2	75	2	1		1	1	3	1	151.2	59.8	91	133	72	72	128	69	69				1	1	2	1	2	0	3	0	1	1	1.132	1.073	1	0.972	0.934	88	1.36	13.1	144	68	37	5.6
	2	73	2	1		1	1	3	1	147.3	62.7	88	129	68	73	125	72	72				1	1	2	1	2	0	1	0	2	1	0.814	0.69	1	0.953	0.888	96	2.1	10	156	251	38	6
	1	73	1	1		1	1	2	1	168.1	74	87.5	122	75	85	119	71	81				1	1	2	1	2	0	2	0	2	1	0.937	0.831	1	0.893	0.693	109	0.94	9.7	188	136	45	5.8
	2	65	2	1		1	1	3	1	159.4	61.6	85.5	136	77	91	129	77	89				1	1	1	1	1	0	0	0	0	1	0.733	0.694	1	0.897	0.807	103	2.48	8.5	201	293	42	6.8
	2	71	2	1		1	1	3	1	150.3	61.3	92.3	110	71	73	121	71	74	118	67	76	1	1	2	1	2	0	1	0	1	1	0.875	0.769	1	0.882	0.716	79	0.31	3.8	217	203	56	5.6
	2	66	1	1		1	1	3	1	156.3	49.1	70.8	151	78	72	153	83	80				1	1	1	1	2	0	0	0	1	1	0.885	0.79	1	0.967	0.829	85	0.4	2.4	165	128	60	5.2
	1	66	1	1		1	1	2	3	156.4	57	84	147	79	64	139	73	64				1	1	2	1	2	0	1	0	1	1	0.849	0.785	1	0.843	0.701	99	1.53	4.6	253	108	49	5.7
	1	82	2	1		1	1	2	3	165.7	54.6	73.3	140	76	72	134	79	72				1	1	2	2	2	0	3	4	5	1	0.921	0.892	1	0.853	0.768	89	0.86	2.8	140	89	48	5.8
	1	71	1	2	2	1	1	2	1	163	71.3	94.5	134	76	72	122	69	74	141	77	74	1	1	1	2	2	0	0	1	1	1	0.789	0.706	999	999	999	103	2.64	4.4	196	156	35	5.7
	2	73	2	1		1	1	3	1	159.5	60	81.9	136	69	72	132	66	70				1	1	1	1	2	0	0	0	2	1	0.743	0.686	1	0.687	0.628	88	1.74	18.4	199	193	67	5.3
	1	79	2	2	2	1	1	2	3	166.1	74.7	94.3	125	68	85	119	70	85				1	1	2	1	2	0	3	0	3	1	0.819	0.763	1	0.877	0.812	107	0.58	9.5	129	138	46	4.2
	2	71						3	2	152.3	48.6	75.5	108	59	72	107	59	74				1	1	2	1	2	0	4	0	4	1	0.86	0.734	1	0.913	0.841	82	0.24	7.1	186	92	41	5.8
	2	75	1	1		1	1	3	2	156	52.2	87.3	115	71	74	114	75	79				1	1	2	1	2	0	2	0	2	1	0.961	0.805	1	0.99	0.962	92	0.68	4.3	226	102	45	5.9
	1	66	2	1		1	1	3	3	161.2	63.5	82	145	91	77	149	90	76				1	1	2	1	2	0	1	0	2	1	0.797	0.727	1	1.007	0.933	105	0.97	5.5	167	158	50	5.3
	1	68	2	2	2	1	1	2	2	161.3	71.5	86	139	75	64	135	70	56				1	2	2	2	2	2	2	4	0	1	0.746	0.667	1	0.899	0.842	123	1.24	7.1	121	117	37	5.8
	2	77	2	1		1	1	3	1	160.2	59.7	80.5	122	73	69	116	71	70				1	1	1	1	2	0	0	0	1	1	0.807	0.718	1	0.8	0.711	97	1.1	5.4	220	291	44	5.7
	1	74	2	2	2	2	1	1	2	170.1	74.1	97	148	82	69	124	78	68	134	69	66	1	2	1	2	2	1	0	1	2	1	0.97	0.821	1	1.092	0.932	110	1.44	4.9	188	135	40	6.3
	2	75	2	1		2	2	3	1	144.1	54.7	93	142	72	75	150	72	70				1	1	2	2	2	0	2	3	2	1	0.81	0.714	1	1.001	0.972	110	0.38	13	256	246	96	5.3
	1	72	2	1		1	1	1	3	170.2	69.1	89	132	81	80	124	73	77				1	1	2	2	2	0	2	1	2	1	0.865	0.722	1	0.841	0.76	91	1.11	5.3	144	130	36	5.6
	1	74	2	2	2	1	2	2	3	163	62.1	85.5	120	67	48	119	69	48				1	1	1	1	1	0	0	0	0	1	0.774	0.694	1	0.797	0.734	121	1.12	3	156	108	46	6.1
	2	72	2	2	2	1	1	3	1	147.2	55.3	83.5	146	87	74	139	87	68				1	1	2	1	2	0	2	0	2	1	0.85	0.768	1	0.756	0.731	118	2.23	6.3	251	191	39	6.8
	1	72	2	1		2	1	2	3	172.1	51.2	68	150	85	61	158	82	58				1	1	2	1	2	0	2	0	2	1	0.926	0.809	1	0.754	0.71	91	1.29	2.5	134	102	55	5.9
	2	66	1	1		1	1	3	3	146.2	45.7	68	116	70	68	110	64	71				1	1	1	1	2	0	0	0	1	1	0.76	0.665	1	0.874	0.801	95	0.76	5.1	196	132	61	5.6
	2	69	1	1		1	1	3	1	151	53.8	90	123	74	60	115	73	62				1	1	2	1	2	0	2	0	4	1	0.9	0.88	1	0.927	0.817	95	0.64	9.4	250	181	36	6
	2	69	1	1		1	1	3	1	147.5	46.2	72	125	73	59	122	70	56				1	1	2	1	2	0	1	0	1	1	0.826	0.79	1	0.81	0.766	88	0.53	3.7	179	85	53	5.5
	1	66	2	1		1	1	1	3	168.1	85.5	98.5	122	66	85	119	63	83				1	1	2	1	2	0	1	0	2	1	0.815	0.768	1	0.736	0.712	106	2	8.5	228	413	34	6.2
	2	71	1	1		1	1	3	1	146.3	44.8	80.5	186	85	62	178	82	60				1	2	2	2	2	2	4	2	4	1	0.873	0.788	1	1.087	0.967	91	0.36	4.4	200	100	61	5.1
	1	83	1	1		1	1	2	1	165.9	48.4	74.5	119	70	77	119	63	68				1	1	2	1	2	0	4	0	5	1	0.885	0.865	1	0.815	0.788	90	0.33	3.5	186	71	75	5.6
	2	75	2	1		1	1	3	2	155.3	51.7	86.5	119	64	57	120	67	57				1	1	2	1	2	0	1	0	3	1	0.888	0.759	1	0.877	0.773	89	0.65	11.2	209	103	58	5.1
	2	70	1	1		1	1	3	2	147.3	50.8	88	138	77	58	138	80	59				1	1	2	1	2	0	1	0	2	1	0.626	0.527	1	0.896	0.856	85	0.92	6.1	213	164	58	5.3
	1	79	1	1		1	1	2	1	160.4	44.6	66.2	96	61	65	94	60	66				1	1	2	1	2	0	2	0	2	1	0.629	0.508	1	0.722	0.61	78	0.29	2.2	194	63	53	6.2
	2	68						3	1	150.6	65.5	91	140	79	66	136	78	64				1	1	2	1	1	0	1	0	0	1	0.776	0.638	1	0.757	0.611	93	0.35	3.4	180	55	64	5.4
	2	69	1	1		1	1	3	1	141	41.6	76.8	112	68	59	102	64	57				1	1	2	1	2	0	2	0	2	1	0.668	0.596	1	0.816	0.711	83	0.21	3.8	157	131	44	5
	2	65	2	1		1	1	3	2	151.4	59.9	92.3	141	83	61	130	81	59	124	75	58	1	1	1	1	1	0	0	0	0	1	0.756	0.665	1	0.732	0.639	91	2.69	5.3	208	82	61	5.1
	2	67	1	2	2	1	1	3	1	152.5	52.7	80	146	78	79	131	79	78	137	77	76	1	1	2	1	2	0	2	0	3	1	0.791	0.727	1	0.82	0.708	136	0.65	11.1	194	175	45	6.7
	2	72	1	1		1	1	3	2	153.5	65.7	93.3	127	78	69	124	75	71				1	1	2	1	2	0	1	0	1	1	0.95	0.856	1	0.855	0.758	77	0.85	3	173	138	44	5.3
	1	68	1	1		1	1	2	1	159.5	44.8	69	152	75	81	120	88	79	122	84	79	1	1	1	1	2	0	0	0	1	1	0.763	0.676	1	0.907	0.707	101	6.31	1.9	190	136	44	6.3
	1	76	2	1		1	1	1	1	163.7	64.2	86.4	116	61	68	116	62	68				1	1	2	1	2	0	2	0	5	1	0.883	0.778	1	0.769	0.699	100	1.19	4.9	125	116	32	5.6
	2	71	1	1		1	1	3	1	155.4	61.6	78	117	77	69	109	73	67				1	1	2	1	1	0	1	0	0	1	0.699	0.586	1	0.785	0.627	90	1.14	3.2	192	89	47	5.6
	1	74	2	1		1	1	3	2	163.8	81.4	103.4	144	84	54	127	82	53	142	84	52	1	1	2	2	2	0	2	1	4	1	0.949	0.846	1	0.888	0.821	122	0.79	13.3	173	103	44	6.6
	2	72	2	1		1	1	3	1	149.6	40.5	63.4	128	71	58	118	64	57	125	65	69	1	1	2	1	2	0	3	0	2	1	0.768	0.654	1	0.631	0.546	82	0.21	1.5	183	58	61	5.6
	2	71	2	1		1	1	3	1	160.8	58.5	87	138	78	68	133	81	66				1	1	2	1	2	0	4	0	5	1	0.733	0.625	1	0.736	0.653	105	0.46	5.1	164	73	38	5.8
	2	70	2	1		1	1	3	1	141.3	57.5	99.9	113	74	80	121	79	82				1	2	2	1	2	1	2	0	2	1	0.907	0.871	1	0.704	0.627	93	3.3	5.9	156	118	48	5.8
	2	69	1	1		1	1	2	2	139.9	46.3	90	105	57	54	113	61	54				1	1	2	1	2	0	2	0	1	1	0.9	0.849	1	0.708	0.587	77	0.88	3.3	214	83	60	5.2
	1	70						1	1	169.7	52	71	133	70	59	125	70	58				1	1	1	1	2	0	0	0	1	1	0.853	0.749	1	0.789	0.698	82	17.69	3.5	175	53	47	5.1
	2	65	2	2	2	1	1	3	1	152.5	52.9	83	164	76	66	155	76	66				1	1	2	1	2	0	1	0	1	1	1.26	1.04	1	1.05	0.9	115	0.32	4.5	178	74	58	6.4
	1	71	1	1		1	1	3	2	151	60.6	90	133	87	76	134	87	77				1	1	2	1	2	0	1	0	1	1	0.692	0.591	1	0.645	0.546	77	0.43	5.5	138	128	37	5.1
	2	66						3	1	158.4	67.8	80.5	134	74	63	116	65	59	135	71	58	1	1	2	1	2	0	2	0	2	1	0.867	0.83	1	0.797	0.759	100	3.62	9.1	267	178	49	5.8
	2	65	1	1		1	1	3	1	149.7	43.4	74.5	108	64	57	100	59	86				1	1	2	1	1	0	1	0	0	1	0.657	0.505	1	0.677	0.597	93	0.88	4.9	189	127	55	5.6
	2	65	1	1		1	1	3	3	151.8	56.2	80.3	148	95	69	143	87	64				1	1	1	1	2	0	0	0	1	1	0.819	0.706	1	0.84	0.75	109	0.35	2.2	225	97	62	5.4
	2	71	2	1		1	1	3	1	153.6	52.1	83.3	97	55	69	91	56	66				1	1	2	1	2	0	1	0	1	1	0.974	0.816	1	0.779	0.696	109	0.63	9.4	176	253	29	6.1
	2	67	2	1		1	1	3	1	162.9	77.4	98.4	138	82	62	138	78	60				1	1	2	1	1	0	2	0	0	1	0.726	0.616	1	0.813	0.711	89	0.76	10.3	208	138	47	5.1
	1	74	2	1		1	1	3	1	166.8	66.6	88	121	78	75	120	77	72				1	1	2	1	1	0	1	0	0	1	0.905	0.803	1	0.86	0.747	82	2.78	2.1	153	41	42	5.5
	2	65	2	1		1	1	3	1	155.6	61	86	140	82	78	124	71	74	125	71	73	1	1	2	2	2	0	1	2	2	1	0.79	0.723	1	0.796	0.683	90	4.36	12.3	181	92	45	5.4
	1	78	2	1		1	1	2	1	163.1	69.6	94.6	102	67	81	106	73	80				1	2	2	2	2	1	4	2	5	1	0.912	0.788	1	0.985	0.897	88	1.38	12.7	214	267	35	5.7
	2	75	1	1		1	1	3	2	155.3	56.9	78.3	120	71	68	105	65	85	116	65	65	1	1	2	1	1	0	1	0	0	1	0.825	0.692	1	0.844	0.715	84	0.59	13.6	201	118	46	5.5
	2	67	2	1		1	1	3	1	160.4	60.7	91.3	119	66	65	123	68	67				1	1	2	2	2	0	1	2	2	1	0.733	0.637	1	0.667	0.58	90	0.53	3.2	203	151	51	5.9
	2	82	2	1		1	1	3	1	144.9	58.4	94	141	76	81	141	73	84				1	1	2	2	2	0	2	1	1	1	0.82	0.72	1	0.865	0.733	102	0.54	15.7	197	102	70	5.8
	1	67	2	2	2	1	1	2	3	171.1	61.6	75.8	143	69	79	132	68	80	133	69	80	1	1	2	2	2	0	1	2	1	1	1.005	0.938	1	0.958	0.896	179	1.22	2.3	136	62	60	8.1
	2	68	2	1		1	2	3	1	161.4	60.5	89	145	79	109	124	82	108	130	81	109	1	1	2	1	2	0	2	0	1	1	1.02	0.95	1	1.05	0.95	123	17.82	11.9	176	38	59	6
	2	69	1	1		1	1	3	1	159.7	67.4	89	143	83	55	138	81	53				1	1	2	1	2	0	1	0	1	1	0.875	0.791	1	0.834	0.762	94	1.67	11.3	201	99	61	5.4
	1	72						2	3	156.2	63.2	86	138	80	75	138	77	73				1	1	2	1	2	0	2	0	2	1	0.929	0.888	1	0.785	0.709	98	0.6	12.2	226	175	50	5.2
	1	80	1	1		1	1	2	3	159.3	64.4	86.2	132	68	48	130	64	48				1	1	2	1	2	0	1	0	3	1	1.07	1.038	1	1.132	1.079	89	0.45	6	185	99	49	5.9
	2	73	1	1		1	1	3	1	158.6	60.3	87.2	132	63	53	141	63	52				1	1	1	1	2	0	0	0	2	1	0.779	0.712	1	0.797	0.695	78	0.24	14.7	182	119	46	5.3
	2	69	2	2	2	2	1	3	1	154.8	61.1	98.2	152	88	75	146	82	73				1	2	2	1	2	1	3	0	4	1	0.842	0.72	1	0.747	0.6	112	0.96	13.8	114	156	32	5.8
	1	70						3	1	161.8	56.6	82.3	127	65	53	114	59	52	119	61	52	1	2	2	2	2	1	2	2	2	1	0.823	0.774	1	0.862	0.732	104	0.36	3.5	181	46	67	5.3
	2	71	1	1		1	1	3	1	142.2	55	88.4	121	64	68	123	68	66				1	1	1	2	1	0	0	1	0	1	1.074	0.988	1	0.84	0.818	96	0.63	6.9	190	113	59	6.5
	2	75	1	1		1	1	3	1	144.5	50.1	84	100	53	64	101	52	60				1	2	2	2	2	1	1	2	3	1	0.861	0.81	1	1.057	0.944	91	0.47	3.1	183	184	39	5.3
	1	70						3	1	159.7	55.4	78.5	130	78	79	131	85	79				1	1	2	1	2	0	2	0	2	1	0.893	0.798	1	0.874	0.771	92	0.32	3.8	185	51	69	5.1
	2	65	1	1		1	1	3	1	163	75.2	91	121	81	68	146	80	71	133	86	68	1	1	2	1	2	0	1	0	3	1	0.866	0.795	1	0.905	0.799	87	4.01	8.1	161	207	32	5.6
	2	75	1	1		1	1	3	1	150.2	58.5	82	129	65	64	122	59	62				1	1	2	1	2	0	2	0	1	1	1.03	0.969	1	0.978	0.872	97	0.24	5.7	209	225	48	6.1
	1	80	2	1		1	2	2	1	169	79.4	100.5	170	92	61	148	86	60	143	90	59	1	2	2	1	2	1	4	0	3	1	1.016	0.937	1	1.078	0.975	85	1.76	6.2	142	213	50	5.7
	1	77						3	1	159.5	54.5	79	139	84	66	135	79	62				1	1	2	1	2	0	2	0	2	1	0.874	0.824	1	1.082	0.97	80	0.81	4.7	177	131	54	5.3
	2	77	2	1		1	1	3	1	148.6	52.3	77.5	138	79	75	133	75	75				1	2	2	2	2	3	6	4	6	1	1.402	1.333	1	1.107	0.97	85	1.53	6.9	282	610	33	5.9
	1	76	2	2	2	1	1	3	1	167.3	62.1	83	132	89	90	122	86	88	126	89	87	1	1	2	1	2	0	1	0	2	1	0.819	0.738	1	0.782	0.713	171	21.45	9	245	126	57	9.1
	2	74	1	1		1	1	3	1	154.1	64.5	85.5	129	70	65	132	72	65				1	1	2	1	2	0	1	0	2	1	0.905	0.836	1	0.875	0.841	90	0.64	22.5	213	127	39	5.3
	2	74	2	2	2	1	1	3	2	157.8	54.5	79	138	76	48	131	72	48				1	2	2	1	2	1	3	0	4	1	1.005	0.841	1	0.934	0.881	178	1.66	2.9	210	95	60	8.7
	2	77	2	1		1	1	3	1	149.8	55.1	88	118	64	69	117	66	70				1	1	2	1	2	0	1	0	1	1	0.938	0.928	1	0.766	0.697	95	1.4	9.5	171	167	45	5.6
	2	72	1	1		1	1	3	1	161.6	60.9	80.5	112	68	82	105	59	81				1	1	2	1	2	0	2	0	1	1	0.788	0.717	1	0.742	0.677	101	0.76	7.3	220	185	41	6.2
	1	68	2	1		1	1	3	2	172.3	67.7	81.2	139	85	63	140	87	61				1	1	2	2	2	0	3	2	3	1	0.857	0.779	1	0.878	0.725	84	0.49	4.1	156	146	40	5.3
	2	74	2	1		1	1	3	1	153.6	56.2	80	163	84	110	145	84	101	139	79	98	1	1	2	1	1	0	1	0	0	1	0.698	0.569	1	0.88	0.818	100	0.35	11.4	208	254	42	5.8
	2	73	2	1		1	1	3	1	154.9	53.7	79	139	72	76	127	74	72	126	71	70	1	1	2	1	2	0	3	0	2	1	0.8	0.749	1	0.823	0.691	92	0.29	4.7	155	73	58	5.2
	2	65	2	1		1	1	3	1	158.8	58.3	83	132	74	63	124	74	60				1	1	2	1	2	0	1	0	1	1	0.875	0.746	1	0.836	0.697	97	1.43	5.4	256	105	61	5.9
	1	68	1	1		1	1	3	1	168.2	76.8	94	125	76	57	131	75	59				1	2	2	1	2	2	1	0	2	1	0.828	0.796	1	0.942	0.863	88	0.45	7.6	239	177	39	5.7
	2	67	1	2	2	1	1	3	1	164	49.9	69	105	65	83	97	59	81				1	1	2	1	2	0	1	0	2	1	0.593	0.497	1	0.602	0.507	167	0.28	2	186	77	61	7.2
	2	66	1	1		1	2	3	1	152.9	50.2	75.8	140	72	80	130	72	79	126	69	78	1	1	2	1	2	0	2	0	1	1	0.735	0.655	1	0.752	0.648	105	0.41	5.4	204	180	50	5.7
	2	69	2	1		1	1	3	1	161.9	70.7	92.6	128	75	57	127	70	55				1	1	1	1	1	0	0	0	0	1	0.846	0.752	1	0.809	0.693	97	0.7	6.4	195	99	52	5.7
	1	73						3	1	163.1	62.1	81.1	163	74	54	134	76	54	137	74	55	1	1	2	1	1	0	2	0	0	1	0.799	0.771	1	0.869	0.775	86	3.95	6.7	175	81	37	5
	2	65	1	1		1	1	3	2	158.6	65.4	88.3	117	75	76	122	73	71				1	1	2	1	1	0	1	0	0	1	0.844	0.774	1	0.929	0.82	129	0.71	17.1	157	280	34	6.3
	2	75	2	2	2	2	1	3	1	155.4	47	74.3	128	76	68	119	72	68				1	1	2	1	2	0	4	0	5	1	0.879	0.783	1	0.818	0.738	101	1.32	2.4	205	133	60	7.1
	1	75	1	2	2	1	1	2	1	167.4	74.2	96	120	72	81	122	73	81				1	2	2	2	2	1	1	2	4	1	0.868	0.725	1	0.848	0.75	117	0.96	9.9	168	165	38	5.9
	2	75	1	2	2	2	1	3	2	157.2	58.4	86	144	83	77	139	83	76				1	1	2	1	2	0	4	0	4	1	0.845	0.771	1	0.933	0.83	102	2.82	12.7	161	142	41	6.9
	2	72	2	1		1	1	3	3	148.9	59.8	88.5	158	83	87	158	79	92				1	1	2	1	2	0	3	0	1	1	0.782	0.681	1	0.721	0.602	108	0.47	11.8	140	109	50	6
	2	72	2	1		1	1	3	3	144.9	53	85	167	92	80	163	90	81				1	1	2	1	2	0	2	0	1	1	0.762	0.655	1	0.763	0.655	96	1.61	4.3	166	61	78	5.1
	2	71	2	1		1	1	3	1	157.7	59.4	90	163	88	82	168	85	64				1	1	2	1	2	0	3	0	3	1	1.13	1.03	1	0.951	0.922	86	1.31	5.1	170	98	32	5.4
	2	65	1	1		1	1	3	1	153.4	56.1	79.4	102	68	70	116	70	69	119	72	68	1	1	1	1	2	0	0	0	1	1	0.835	0.727	1	0.694	0.618	87	0.48	5.3	167	65	50	5.9
	2	71						3	1	148	49.7	74.6	123	77	63	116	70	58				1	1	2	1	2	0	3	0	1	1	0.662	0.563	1	0.778	0.628	94	0.56	4.9	210	70	56	5.6
	2	73						3	1	154.4	64.3	91.7	108	60	56	109	60	53				1	1	2	1	2	0	1	0	1	1	1.006	0.881	1	0.912	0.809	76	0.9	6	209	104	71	5.7
	2	66	2	1		1	1	3	1	152.3	51.4	74	124	77	65	121	71	65				1	2	1	1	2	1	0	0	1	1	0.851	0.747	1	0.893	0.795	81	0.8	3.6	203	105	56	5.1
	1	74	2	1		1	1	2	3	170.6	69.6	88	116	67	61	116	68	60				1	1	2	1	2	0	4	0	2	1	0.855	0.792	1	0.933	0.901	97	0.71	5	187	157	48	5.1
	1	68	1	1		1	1	2	3	165.1	61.5	85	143	86	64	129	84	61	149	88	62	1	1	2	2	2	0	3	2	1	1	0.78	0.662	1	0.829	0.704	94	1.2	5	234	184	42	5.3
	2	69	2	1		1	1	3	1	159.2	66.8	98.5	125	69	64	114	68	67	107	61	61	1	2	2	2	2	1	1	1	2	1	0.975	0.916	1	0.942	0.865	92	1.71	6.9	118	155	37	6.1
	1	75	1	1		1	1	1	3	164.1	52.8	75.5	105	69	84	107	71	83				1	1	2	1	2	0	3	0	2	1	0.639	0.539	1	0.644	0.556	91	0.24	4.3	189	100	38	5.3
	2	67	2	1		1	2	3	1	155.8	55.4	79	147	77	74	141	77	74				1	2	2	2	2	2	2	1	2	1	0.552	0.448	1	0.89	0.789	89	0.21	5.8	197	196	32	6.1
	2	73	1	1		1	1	3	1	148.9	42.2	64	131	68	75	116	69	76	131	71	73	1	1	2	1	2	0	3	0	2	1	0.675	0.554	1	0.767	0.686	93	0.42	7.9	202	91	46	5.3
	1	66	2	1		1	1	2	1	167	56.1	71.7	146	77	74	137	80	74				1	1	2	1	2	0	1	0	1	1	0.907	0.819	1	0.978	0.892	98	0.37	3.2	176	117	63	5.1
	1	70	1	2	2	1	1	2	3	168.3	66.7	89	134	86	77	137	86	80				1	1	2	1	2	0	2	0	3	1	0.744	0.669	1	0.872	0.807	143	0.29	3.3	173	98	42	8
	2	67	2	2	2	1	1	3	1	157.9	84	111	130	79	79	131	85	80				1	1	2	1	2	0	2	0	2	1	0.707	0.651	1	0.838	0.774	157	1.14	13.8	240	157	64	7.9
	2	76	1	1		1	1	3	1	163.2	53.9	81.3	109	64	68	100	62	70				1	1	2	1	1	0	2	0	0	1	0.733	0.655	1	0.747	0.697	91	0.4	6.1	153	60	57	5.5
	2	68	2	2	2	1	1	3	1	158.9	67.3	101.5	118	76	83	117	71	79				1	1	1	1	2	0	0	0	1	1	0.745	0.635	1	0.667	0.564	109	0.74	6.3	185	140	50	6.3
	2	72	2	1		1	2	3	1	154.1	60.9	86.2	131	66	59	120	63	61	124	65	60	1	1	2	1	2	0	1	0	2	1	0.788	0.699	1	0.692	0.625	83	1.1	10.7	118	144	41	5.7
	2	68	2	1		1	2	3	1	157.7	49.7	71	146	84	90	139	83	69				1	1	2	1	2	0	1	0	1	1	0.741	0.615	1	0.725	0.632	93	0.09	5.5	151	63	67	5.8
	2	69	2	1		1	1	3	1	157.5	61.3	91.8	107	66	63	116	75	66				1	1	2	2	2	0	1	3	2	1	0.924	0.852	1	0.917	0.819	95	0.55	11.9	156	113	58	6.2
	1	79	1	1		1	1	2	1	163.5	66.9	93.7	121	67	62	119	63	63				1	1	1	1	1	0	0	0	0	1	0.786	0.749	1	0.879	0.789	109	2.32	7	192	87	43	6.2
	2	79	2	1		1	1	3	2	164.1	64.5	92.5	142	76	69	127	65	65	126	65	65	1	2	2	2	2	6	3	4	3	1	1.036	0.909	1	0.816	0.807	96	1.1	11	129	155	46	6.3
	1	65	2	2	2	1	1	2	1	158.1	66.5	84.3	150	85	89	138	88	92	143	81	91	1	1	2	1	2	0	1	0	3	1	0.728	0.651	1	0.72	0.647	102	2.11	3.2	234	152	48	6.2
	2	72	2	2	2	1	1	3	1	153.4	61.7	92.4	128	69	65	128	66	66				1	2	2	1	2	1	1	0	1	1	0.868	0.838	1	0.786	0.752	103	0.57	10.4	116	117	29	6.5
	2	72	1	1		1	1	3	1	142.9	38.7	59.2	100	61	59	103	59	59				1	1	1	1	1	0	0	0	0	1	0.824	0.726	1	0.87	0.72	79	0.76	3.3	165	82	62	4.8
	2	72	2	1		1	1	3	1	155	81.4	105.7	129	87	81	128	88	79				1	1	2	1	2	0	2	0	3	1	0.89	0.75	1	0.792	0.716	100	2.01	9.4	167	141	51	6.1
	2	69	1	1		1	1	3	1	156.5	54.9	84.5	134	74	64	126	73	61				1	1	1	1	2	0	0	0	1	1	0.753	0.638	1	0.758	0.651	97	0.45	3.9	154	118	53	5.9
	2	67	2	1		1	1	3	1	161.2	76.4	98.2	129	77	80	133	75	75				1	1	2	1	2	1	2	0	2	1	0.917	0.874	1	0.936	0.871	125	1.44	6.6	193	86	72	6.5
	2	66	1	1		1	1	3	1	150.2	54.2	83	115	69	59	115	65	59				1	1	2	1	1	0	1	0	0	1	0.798	0.663	1	0.956	0.855	96	1.47	5.1	208	121	52	5.6
	2	65	2	1		1	1	3	1	148.6	56.4	80.8	111	66	63	118	71	64				1	1	2	1	2	0	2	0	2	1	0.733	0.605	1	0.806	0.678	94	0.6	4.4	203	130	45	5.8
	2	65	1	1		1	1	3	1	151	47.2	73	143	78	59	138	80	59				1	1	2	1	2	0	3	0	3	1	0.727	0.672	1	0.858	0.727	89	0.67	4.9	203	90	66	5.4
	1	77	2	1		1	1	2	3	156.1	65.2	92.3	128	65	91	136	79	91				1	2	2	2	2	1	4	1	1	1	0.855	0.78	1	0.798	0.721	102	1.42	9.4	211	110	45	5.8
	2	66	2	1		1	1	3	2	156.6	86.8	103.1	110	64	75	113	64	74				1	1	1	1	9	0	0	0	0	1	0.864	0.762	1	0.774	0.605	115	0.82	32.7	192	189	41	6.5
	2	74						3	1	161	49.1	72.3	137	80	81	128	80	77				1	1	2	1	2	0	1	0	1	1	0.779	0.667	1	0.766	0.747	91	0.61	3.6	186	78	49	5.7
	1	83	2	1		1	1	2	1	168.4	50.9	71	108	66	86	107	63	82				1	2	2	2	2	1	4	2	3	1	0.956	0.857	1	0.758	0.7	86	52.62	2.5	203	77	47	5.3
	1	80	2	1		1	1	3	1	164.2	74.3	94.5	138	72	65	137	71	63				1	1	2	2	2	0	3	1	2	1	0.882	0.739	1	0.924	0.851	102	2.6	3.5	137	87	45	5.5
	2	73	2	2	2	1	2	3	1	163	72	97.5	145	81	68	151	83	71				1	1	1	1	2	0	0	0	2	1	0.762	0.661	1	0.819	0.77	136	1.55	14.5	183	140	53	6.5
	2	67	2	1		1	1	3	1	160.6	53.9	84	103	64	60	110	67	58				1	1	1	1	2	0	0	0	2	1	0.736	0.707	1	0.848	0.792	91	0.45	3.8	197	144	41	5.2
	2	65						3	1	163	55.2	75.7	114	68	81	103	61	79	107	61	98	1	1	1	1	2	0	0	0	12	1	0.684	0.577	1	0.666	0.554	89	0.7	6.3	252	110	62	5.7
	1	66	2	1		1	1	3	2	169.3	61.7	82.8	133	91	76	123	81	75	129	75	69	1	1	2	1	1	0	2	0	0	1	0.915	0.828	1	0.767	0.665	90	0.56	3.6	222	166	50	6
	2	65	2	1		1	1	3	1	157.7	72.4	98.5	135	80	70	124	76	74	126	75	69	1	1	1	1	2	0	0	0	1	1	0.814	0.709	1	0.726	0.715	84	4.87	10.1	228	181	50	5.9
	1	69	2	1		1	1	2	3	165.9	77.5	91.5	123	67	53	116	64	51				1	2	2	1	2	1	1	0	3	1	0.82	0.744	1	0.976	0.875	93	0.35	3	255	193	45	6
	2	69	2	1		2	2	3	2	153.6	66.8	87.5	119	73	83	108	73	72	105	66	80	1	1	2	1	2	0	3	0	1	1	0.848	0.785	1	0.867	0.817	96	0.58	5.5	201	122	35	5.9
	1	65	2	1		1	1	2	2	173.3	64.4	77	110	65	58	111	68	55				1	1	1	1	2	0	0	0	3	1	0.646	0.54	1	0.686	0.598	85	0.35	2.8	172	66	68	5.4
	2	70	1	2	2	1	1	3	1	146.8	49.9	79.3	121	74	57	129	78	60				1	1	2	1	2	0	2	0	1	1	0.646	0.558	1	0.835	0.741	113	0.41	5.1	281	117	52	6.9
	2	71	2	2	2	1	1	3	1	151.4	70.6	103.8	117	71	54	114	75	57				1	1	2	1	1	0	1	0	0	1	0.908	0.785	1	0.987	0.848	126	3.69	19.4	177	197	34	6.3
	2	74	1	2	2	1	1	3	3	147.7	42.4	65	125	54	63	114	55	63	115	55	60	1	1	2	1	1	0	2	0	0	1	0.906	0.773	1	0.843	0.766	95	0.6	4.8	206	88	51	6.8
	2	69	1	1		1	1	3	2	148.9	51.1	80	119	78	82	117	73	80				1	1	2	1	2	0	2	0	2	1	1.002	0.973	1	0.828	0.025	86	2.67	4	183	149	53	4.9
	2	67	1	1		1	1	3	2	147.6	41.6	73.5	109	68	61	105	70	61				1	1	1	1	1	0	0	0	0	1	0.862	0.735	1	0.68	0.604	88	0.28	4.4	143	98	60	5.7
	2	69	1	1		1	1	3	1	159.7	65.7	80.5	128	67	61	121	65	60				1	1	2	1	2	0	1	0	2	1	1.159	1.15	1	1.11	0.951	124	0.39	6	225	125	46	6.5
	2	67	2	1		1	1	3	3	152.9	52.9	75.5	101	66	74	103	68	68				1	1	2	1	1	0	1	0	0	1	0.862	0.77	1	0.868	0.726	109	0.12	5	261	66	134	6.9
	2	67	1	1		1	1	3	2	156.6	64	89.4	108	65	54	111	66	54				1	1	2	1	2	0	2	0	2	1	0.694	0.669	1	0.775	0.68	86	0.51	8.4	219	71	63	6.3
	2	71	1	2	2	1	1	3	1	155	45.2	72.6	117	74	71	120	69	69				1	1	2	1	2	0	2	0	1	1	0.767	0.757	1	0.946	0.87	123	0.97	6.5	208	202	55	6.2
	1	70	1	1		1	1	2	2	172.1	52	71	129	77	76	126	77	88				1	1	2	1	2	0	2	0	1	1	0.816	0.706	1	0.758	0.699	90	1.4	1.6	128	52	55	5.4
	2	65	1	1		1	1	3	1	144.5	45.7	68.3	114	68	82	106	61	76				1	1	1	1	2	0	0	0	1	1	0.75	0.669	1	0.716	0.586	90	1.21	4	233	112	54	5.1
	1	75	2	1		1	1	1	1	164.5	72.5	98	145	74	45	144	70	43				1	2	1	2	2	2	0	2	4	1	0.841	0.742	1	0.689	0.581	89	0.96	6.7	149	52	47	5.8
	2	77	1	2	2	1	1	3	3	153.6	51.8	82	159	71	72	149	72	69	151	75	70	1	1	2	2	2	0	2	1	2	1	0.873	0.777	1	0.76	0.658	111	0.78	7.8	189	183	46	7.4
	1	76						1	3	173	76.8	88	156	83	54	153	84	55				1	2	2	2	2	6	5	10	5	1	1.031	0.93	1	1.016	0.897	78	1.12	5	149	79	50	4.8
	1	78						3	2	164.1	62.4	87	134	74	81	127	70	79				1	1	2	1	2	0	3	0	3	1	0.938	0.796	1	0.806	0.705	132	0.85	2.6	211	38	74	7.3
	2	65						3	1	154.3	55.5	79	139	81	72	134	79	70				1	1	2	1	2	0	1	0	1	1	0.746	0.694	1	0.783	0.708	86	0.35	3.1	211	71	69	5.1
	2	71	2	1		1	1	3	1	154	67.1	96	149	73	63	136	73	61	123	71	64	1	1	2	1	2	0	1	0	1	1	0.733	0.632	1	0.804	0.677	84	0.29	19.7	140	199	48	5.4
	2	73	2	2	2	1	1	3	1	149	59.3	85	124	67	65	128	68	66				1	1	1	1	1	0	0	0	0	1	0.932	0.856	1	1.094	0.998	121	0.74	7.1	225	223	41	7.7
	2	70	2	1		1	1	3	1	162.5	48.9	71.3	119	63	71	118	65	70				1	1	2	1	2	0	3	0	4	1	0.78	0.652	1	0.682	0.589	88	0.38	2.4	204	180	35	5.8
	2	72	2	1		1	1	3	1	160.8	68	89	107	73	69	103	68	67				1	1	2	1	2	0	1	0	2	1	0.664	0.559	1	0.879	0.735	81	0.42	2.8	161	88	46	5.3
	2	74	2	1		1	1	3	2	157	69.8	82	156	84	62	151	84	62				1	1	2	1	2	0	3	0	3	1	0.874	0.757	1	0.818	0.735	95	0.62	3.3	240	342	52	6.1
	2	69	2	1		1	1	3	1	159.3	63.6	79	123	68	74	136	76	77	132	72	71	1	1	1	1	2	0	0	0	1	1	0.829	0.777	1	0.796	0.717	101	2.51	13.4	144	144	40	6.4
	2	74	2	1		1	1	3	1	143.4	54.5	90.5	129	68	77	119	70	74	118	69	73	1	1	1	1	2	0	0	0	1	1	0.886	0.795	1	0.858	0.79	90	5.33	14	190	256	41	5.6
	2	64	2	1		1	1	3	3	149.2	55	86.2	119	81	74	120	80	73				1	1	2	1	2	0	1	0	1	1	0.653	0.568	1	0.726	0.632	93	0.49	5.8	297	194	59	5.1
	2	74	2	1		1	1	3	2	160.8	61.2	87.8	114	71	65	117	68	62				1	1	2	1	2	0	2	0	1	1	0.819	0.779	1	0.758	0.651	91	0.46	5.2	216	90	72	5.5
	2	70	2	1		1	1	3	1	152.5	51.6	86	115	61	78	119	61	67				1	1	2	1	2	0	1	0	2	1	0.942	0.873	1	0.943	0.826	89	1.25	6.8	135	69	42	5.5
	2	70						3	1	151.2	60.9	87.5	101	66	69	109	72	68				1	1	1	1	1	0	0	0	0	1	0.791	0.702	1	0.767	0.675	107	1.05	6.2	218	58	46	6
	2	71	2	1		1	1	3	1	150.5	57.4	82.8	136	86	68	128	80	66				1	1	2	1	2	0	1	0	1	1	0.813	0.669	1	0.801	0.669	84	0.58	2.7	249	85	58	5.6
	1	71	1	1		1	1	2	1	168.6	57.3	78.1	106	64	73	107	66	73				1	1	2	1	2	0	1	0	2	1	0.985	0.866	1	0.832	0.752	87	0.32	5.4	229	118	64	5.5
	2	69	2	1		1	1	3	1	163.7	70.7	93.4	123	71	67	120	70	64				1	1	2	1	2	0	2	0	1	1	0.896	0.833	1	0.853	0.725	94	0.78	25	127	155	31	5.4
	2	74	1	1		1	1	3	3	149.8	48.4	84	145	79	75	142	77	73				1	1	2	1	2	0	1	0	1	1	0.741	0.664	1	0.801	0.675	95	0.52	3.8	190	75	79	5.8
	2	68	1	1		1	1	3	2	156.1	52.9	76.2	128	65	60	133	66	59				1	1	1	1	2	0	0	0	1	1	0.775	0.67	1	1.13	1.05	78	0.34	4.3	205	108	54	5.2
	2	67	2	1		1	1	3	1	152.1	57.1	89.8	139	80	76	140	80	79				1	1	2	1	2	0	2	0	3	1	0.906	0.822	1	0.946	0.787	107	0.35	19.9	160	213	46	5.4
	2	70						3	1	162.6	65.9	90	110	65	74	104	69	73				1	1	1	1	2	0	0	0	1	1	0.833	0.74	1	0.95	0.85	92	3	4.1	175	73	44	5.2
	2	68	2	2	2	1	1	3	1	154.5	52.4	73.4	123	63	57	126	62	57				1	1	2	1	2	0	4	0	4	1	0.855	0.735	1	0.851	0.693	100	0.6	5.5	167	131	38	5.9
	2	66	2	2	2	1	1	3	2	140.6	49.4	80.2	154	77	70	142	72	68	142	72	68	1	1	2	2	2	0	1	2	2	1	0.846	0.832	1	0.82	0.698	138	1	15.8	202	112	44	8.5
	2	66	1	1		1	1	3	1	150.6	50	78	148	95	84	129	87	83	123	82	81	1	1	2	1	2	0	2	0	1	1	0.629	0.531	1	0.854	0.779	96	0.54	5.4	185	137	47	5.2
	2	65						3	1	156.2	57.8	82.8	125	71	61	117	72	64				1	1	2	1	2	0	2	0	2	1	0.767	0.668	1	0.712	0.645	85	4.81	3.2	326	161	81	5.2
	1	66						3	2	163.1	63.4	86.3	141	78	53	133	74	54				1	1	2	2	2	0	1	1	2	1	0.906	0.801	1	0.883	0.754	128	0.35	2.8	173	52	65	6.3
	1	77	2	2	2	1	2	1	1	158.7	57.2	84.5	117	59	63	122	60	62				1	2	2	2	2	4	3	4	3	1	0.642	0.529	1	0.765	0.686	110	3.57	10.1	186	130	42	7.4
	2	74	2	2	2	1	1	3	1	150.7	58.5	93.5	166	84	88	144	73	85	139	73	85	1	1	2	2	2	0	3	1	2	1	0.729	0.68	1	0.798	0.663	136	2.23	15.7	159	103	56	6.9
	1	75	1	1		1	1	3	1	157.2	49.9	74.7	143	74	83	142	72	79				1	1	2	1	1	0	1	0	0	1	1	0.975	1	0.888	0.76	90	0.56	5.2	195	56	49	5.5
	2	66	2	1		1	1	3	2	159.1	60.5	78.5	125	71	79	108	66	74	106	66	73	1	1	2	1	2	0	1	0	1	1	0.713	0.628	1	0.643	0.538	97	1.91	4.3	172	160	41	5.8
	1	76	2	1		1	1	3	1	160.1	71.4	93.5	142	76	56	167	84	56	155	84	57	1	1	2	1	2	0	1	0	3	1	0.759	0.694	1	0.75	0.642	88	0.68	12.5	190	91	45	5.7
	2	66	1	1		1	1	3	1	153.5	56.1	83.1	121	74	71	114	73	69				1	1	1	1	1	0	0	0	0	1	0.789	0.739	1	0.749	0.633	99	0.44	5.3	167	151	45	5.9
	2	74	2	1		2	1	3	1	156.6	55.1	78.6	92	52	52	97	56	52				1	1	2	1	2	0	1	0	2	1	0.837	0.728	1	0.852	0.708	85	8	4.3	152	203	41	5.6
	1	68	2	1		1	1	3	1	167.2	67.3	85.3	150	84	54	131	80	53	129	73	54	1	2	2	2	2	3	4	2	4	1	0.95	0.924	1	0.954	0.913	98	0.56	3.3	165	106	39	5.5
	2	66	2	1		1	1	3	1	155.5	63.3	82.2	135	83	84	126	79	80				1	1	1	1	2	0	0	0	1	1	0.93	0.789	1	0.958	0.836	96	0.73	9.6	130	118	37	5.4
	1	72	2	2	2	1	1	2	1	165.5	67.2	91.5	138	84	84	137	78	83				1	1	2	1	2	0	1	0	1	1	0.822	0.718	1	1.025	0.992	135	0.52	9.5	166	157	39	7.4
	2	76	1	1		1	1	3	1	152	49.9	81	83	60	73	84	58	73				1	1	2	1	2	0	2	0	2	1	0.727	0.659	1	0.714	0.61	88	0.88	4.9	197	500	37	5.4
	2	69	2	1		1	2	3	1	148.2	62	92.5	116	72	67	118	72	66				1	1	2	1	2	0	2	0	2	1	0.803	0.727	1	0.858	0.772	93	0.31	5.5	179	97	53	5.4
	2	73	1	1		1	1	3	1	152.5	55.4	88.5	119	73	85	112	74	84				1	2	2	1	2	2	1	0	2	1	0.78	0.7	1	0.918	0.758	104	1.02	13.8	208	155	48	5.9
	1	71	2	1		1	1	2	2	173.3	62.5	76	127	81	71	124	82	74				1	1	2	1	2	0	1	0	2	1	0.831	0.825	1	0.79	0.718	84	0.31	1.8	143	89	54	5.7
	2	67	1	1		1	1	3	1	148.8	51.3	75	133	63	60	120	62	62	120	61	62	1	1	1	2	2	0	0	1	1	1	0.877	0.811	1	0.998	0.964	90	0.58	2	129	76	49	5.4
	1	68	2	2	2	1	1	2	3	174.1	81.5	97	149	80	85	147	85	86				1	1	2	1	2	0	2	0	1	1	0.702	0.657	1	0.817	0.754	119	1.04	7.2	151	73	39	7.9
	1	70	2	1		1	1	2	3	166.8	79.5	99.8	133	76	58	134	72	58				1	2	2	2	2	1	1	2	2	1	1.18	1.101	1	0.942	0.836	107	0.54	10.6	190	108	54	5.7
	2	67	2	1		1	1	3	3	153.2	54.4	78.3	169	95	53	154	84	64	156	90	65	1	2	2	1	1	1	1	0	0	1	0.949	0.911	1	1.026	0.939	82	0.21	6.1	224	64	61	5.3
	1	76	2	1		1	1	2	1	159.1	51.8	78	127	69	86	141	71	87	142	74	86	1	2	2	2	2	1	2	1	3	1	1.024	0.873	1	0.784	0.658	87	1.39	4.7	166	248	31	5.5
	2	78	2	1		1	2	3	1	153.3	50.3	75.7	139	84	64	136	80	63				1	1	2	2	2	0	3	3	6	1	0.769	0.732	1	0.84	0.756	85	0.94	6.7	145	153	30	5.5
	1	65	2	1		1	1	2	1	172.2	75.6	90.3	115	78	72	121	77	69				1	1	1	1	2	0	0	0	1	1	0.82	0.723	1	0.86	0.814	87	1	4.4	159	115	42	5.3
	2	65	2	2	2	1	1	3	1	156.1	64.5	86	173	61	83	154	64	84	158	61	82	1	1	2	1	2	0	1	0	1	1	0.677	0.564	1	0.742	0.674	133	0.35	3.9	145	68	49	6.7
	2	68						3	2	151	51.5	78.5	121	70	59	111	66	58	116	70	59	1	1	2	1	2	0	2	0	2	1	0.968	0.924	1	0.747	0.643	82	0.98	4	193	68	38	5.6
	2	66	1	1		1	1	3	2	156.1	56.1	82	135	78	55	144	74	55				1	1	2	2	2	0	2	2	3	1	0.875	0.832	1	0.952	0.897	93	0.22	9.6	209	60	78	5.8
	2	66	1	1		1	2	3	2	153.5	46.8	73	116	73	84	124	68	81				1	1	2	2	2	0	2	3	2	1	0.807	0.74	1	0.774	0.674	86	0.3	3.3	171	77	63	5.4
	2	72	1	1		1	1	3	1	153.4	53.9	81	136	81	65	120	73	67	123	78	67	1	1	2	1	2	0	2	0	2	1	1.231	1.028	1	1.002	0.961	95	0.55	4.9	239	73	58	5.4
	2	71	1	1		1	1	3	1	145.6	38.1	65.1	105	57	58	99	56	56				1	1	2	1	2	0	2	0	1	1	0.901	0.821	1	0.816	0.744	78	0.15	3.7	210	63	68	5.3
	2	69	2	1		1	1	3	2	153.2	57.6	82	108	60	73	99	56	72				1	1	1	1	2	0	0	0	1	1	0.854	0.7	1	0.811	0.717	99	0.49	8.6	194	101	47	5.6
	2	73	2	1		1	1	3	1	148.3	46.8	83.3	134	64	74	128	60	72				1	1	2	1	2	0	3	0	2	1	0.872	0.786	1	0.86	0.734	85	0.98	4.4	155	259	42	5.2
	1	67	1	1		1	1	2	3	172.5	69.5	90	110	70	75	116	67	76				1	1	2	1	2	0	2	0	2	1	0.848	0.757	1	0.892	0.802	119	0.92	4.7	212	163	61	6
	2	69						3	1	151.9	57.3	78.7	103	58	65	108	58	64				1	1	1	2	2	0	0	1	2	1	0.941	0.856	1	0.797	0.744	84	3.18	3.6	214	87	46	5.4
	2	73	1	1		1	1	3	1	151.2	50.6	78.5	144	69	67	142	69	64				1	1	2	2	2	0	1	1	1	1	0.852	0.812	1	0.846	0.806	90	0.27	10.8	242	113	50	5.5
	2	72	1	1		1	1	3	1	144.9	52.5	89	178	83	73	161	79	68	172	82	72	1	1	2	1	2	0	4	0	2	1	0.949	0.865	1	0.758	0.675	96	0.43	10.1	252	171	48	5.4
	2	81	2	1		1	1	3	1	148.7	53.1	76	141	80	71	137	82	71				1	1	2	1	2	0	1	0	1	1	0.921	0.798	1	0.914	0.833	93	0.45	3.8	187	110	50	5.5
	2	78	1	1		1	1	3	1	157.5	47.3	73.4	116	74	68	138	91	74	140	85	70	1	1	1	1	1	0	0	0	0	1	0.9	0.858	1	1.086	1.043	92	0.41	5.7	156	82	49	5.5
	2	70	2	1		1	2	3	1	147.8	50.8	81.1	110	66	59	110	66	59				1	2	2	1	2	1	4	0	3	1	0.727	0.65	1	1.043	0.898	96	0.63	11.6	144	96	43	6.1
	2	76						3	1	147.7	55.8	85.1	128	71	82	111	64	82	117	63	80	1	1	2	1	2	0	1	0	1	1	0.788	0.659	1	0.844	0.722	90	1.2	4.3	174	65	49	5.5
	1	86	1	2	2	1	1	3	3	158.6	66.9	95.8	144	76	83	149	77	83				1	1	2	1	2	0	2	0	1	1	0.92	0.776	1	0.893	0.779	119	0.63	6.9	150	128	45	6
	1	72	2	1		1	1	1	3	159.4	53.1	85	131	72	68	132	71	66				1	1	2	1	2	0	3	0	4	1	0.765	0.639	1	0.646	0.541	96	3.7	3	212	132	62	5.6
	2	66	1	1		1	1	3	1	154.2	60.3	92.1	111	65	62	108	62	62				1	1	2	1	2	0	1	0	1	1	0.789	0.652	1	0.803	0.661	87	0.62	3.6	224	73	53	5.2
	2	73	2	2	2	1	1	3	1	149.7	60.9	89.2	141	74	73	141	66	69				1	2	2	1	2	1	3	0	2	1	0.843	0.75	1	0.753	0.703	90	0.27	6.3	155	40	80	6.1
	2	71	1	1		1	1	3	1	149	53.5	82.3	149	91	64	142	87	63				1	2	2	1	2	2	2	0	2	1	0.707	0.644	1	0.783	0.658	100	0.51	22.5	240	96	77	6.1
	2	70	1	2	2	1	1	3	2	154.4	52	84	125	75	59	124	74	57				1	1	2	1	2	0	1	0	2	1	0.963	0.841	1	1.027	0.872	109	0.22	2.4	142	88	50	5.4
	2	75	1	1		1	1	3	1	154.2	55.3	83.3	137	70	62	127	67	62				1	1	2	1	2	0	1	0	1	1	0.814	0.788	1	0.976	0.891	119	1.39	5.1	164	76	46	7.5
	2	69	1	1		1	1	3	1	154.9	62.6	92	153	90	79	144	86	75				1	1	2	1	2	0	1	0	2	1	0.96	0.843	1	0.943	0.854	92	0.52	11	210	168	44	5.2
	2	80	2	1		1	1	3	2	149.4	46.5	77	141	67	59	133	67	51				1	2	2	2	2	1	3	6	3	1	0.801	0.718	1	0.782	0.694	93	2.08	4.5	223	139	42	6.1
	2	76	2	2	2	1	1	3	1	152.9	65.7	96.5	143	70	69	146	63	67				1	1	2	1	2	0	4	0	3	1	0.902	0.766	1	0.902	0.766	160	0.37	19.1	136	216	36	8.1
	2	82	2	1		1	1	3	1	151	63.1	96.7	166	86	71	160	82	72				1	2	2	1	2	1	2	0	1	1	0.907	0.854	1	0.945	0.816	100	0.94	12.5	229	155	37	5.4
	2	80	2	1		1	2	3	1	149.8	47.6	80.7	120	54	57	127	53	53				1	2	2	2	2	3	1	1	1	1	0.932	0.815	1	0.799	0.689	84	0.5	5.4	138	124	44	5.7
	2	69	2	1		1	1	3	2	148.3	68.2	98.5	136	78	63	133	73	59				1	1	2	1	1	0	1	0	0	1	0.773	0.695	1	0.852	0.741	99	0.28	6	122	115	42	5.8
	2	70	1	1		1	1	3	1	161.7	63.4	93.5	127	75	95	121	74	80				1	1	2	1	2	0	1	0	1	1	0.771	0.715	1	0.795	0.669	100	0.95	5.5	193	188	40	5.8
	2	67	2	2	2	1	1	3	1	158.3	68.5	96	141	84	85	142	84	85				1	1	2	1	1	0	2	0	0	1	0.857	0.772	1	0.946	0.854	165	0.16	9	143	99	52	8.7
	2	70	1	1		1	1	3	1	156	51	77.7	158	85	72	160	85	67				1	1	2	1	2	0	1	0	1	1	0.926	0.825	1	0.86	0.802	115	0.23	13.4	223	70	83	6.3
	2	74	1	1		1	1	3	2	149.2	45.7	71.6	133	80	79	135	78	76				1	1	1	1	1	0	0	0	0	1	0.634	0.557	1	0.713	0.58	107	0.29	5.8	230	104	84	5.8
	2	75	2	1		1	1	3	2	150.5	54	79.5	157	89	55	140	78	49	146	81	48	1	1	2	1	2	0	2	0	2	1	0.709	0.6	1	0.662	0.546	92	0.25	6	220	69	72	5.2
	2	73	2	1		1	2	3	1	152.3	55.5	82.2	122	78	72	117	71	71				1	2	2	2	2	1	3	1	3	1	0.826	0.762	1	0.729	0.663	90	0.7	6.2	144	198	28	5.6
	2	70	1	2	2	1	1	3	1	144.9	54.7	91.8	146	74	64	142	74	65				1	1	2	1	2	0	1	0	2	1	0.754	0.66	1	0.664	0.553	103	0.23	5.1	214	69	62	6.4
	2	67	1	2	2	1	1	3	1	158.8	57.1	83	143	80	103	125	77	101	141	79	104	1	1	2	1	2	0	1	0	1	1	0.676	0.64	1	0.664	0.553	211	1.66	7.2	237	77	49	7.8
	2	79	2	1		1	1	3	2	149.9	43.3	68	132	67	66	131	66	63				1	2	2	2	2	3	4	3	3	1	0.852	0.793	1	0.961	0.839	105	0.18	5.2	224	72	63	5.5
	2	79	2	1		1	1	3	1	147.4	54.8	82.1	122	72	60	113	61	56				1	1	1	1	2	0	0	0	3	1	0.875	0.749	1	0.759	0.707	105	1.17	3.7	195	87	74	5.7
	2	72	2	1		1	2	3	1	154.9	53.4	80.7	125	77	75	124	69	68				1	1	2	2	2	0	1	1	1	1	0.943	0.903	1	0.84	0.801	87	0.69	14.1	201	112	69	6.1
	2	66	2	1		1	1	3	2	155	65.2	89.1	118	81	81	120	81	72				1	1	1	1	1	0	0	0	0	1	0.761	0.655	1	0.729	0.631	81	2.29	7.1	217	124	53	5.4
	1	72	2	1		1	1	3	3	171.5	65.7	90.1	125	73	52	126	73	55				1	1	2	1	1	0	2	0	0	1	0.863	0.807	1	0.882	0.757	91	0.87	15	177	181	36	5.4
	1	71	2	1		1	2	2	1	165.5	70.1	91.5	114	71	60	120	68	58				1	1	1	1	2	0	0	0	2	1	0.79	0.715	1	0.98	0.874	92	0.64	5.5	201	104	55	5.2
	2	65						3	2	157	67.2	93	152	94	74	148	91	73				1	1	2	1	2	0	1	0	1	1	0.722	0.661	1	0.875	0.791	98	0.96	8.5	215	180	41	5.9
	2	69	2	1		1	2	3	1	146.2	48.3	82	132	63	85	132	65	85				1	1	2	1	2	0	1	0	2	1	0.867	0.771	1	0.81	0.681	90	2.17	7.4	165	356	39	5.8
	1	76						1	3	169	59.9	84.5	119	68	55	125	71	59				1	1	2	1	2	0	1	0	1	1	0.859	0.776	1	0.942	0.83	87	0.44	5.8	219	114	64	5.4
	2	67	2	1		1	1	3	3	155.5	51.1	84	151	87	71	153	96	70				1	1	2	2	2	0	2	2	3	1	1.033	0.866	1	0.95	0.841	100	1.7	3.7	227	78	53	5.9
	2	65	1	1		1	1	3	3	156.1	69.1	93.7	139	78	72	122	74	73	123	72	71	1	1	2	1	2	0	2	0	1	1	0.736	0.618	1	0.868	0.829	91	0.05	7	174	96	65	5.4
	2	70	2	1		1	1	3	2	162.3	64.2	89	132	81	70	118	77	68	123	76	65	1	1	2	1	2	0	1	0	1	1	0.826	0.753	1	0.728	0.629	95	1.48	9.5	149	132	43	5.2
	2	65	1	1		1	2	3	1	153.1	55.2	77.5	110	60	79	106	54	76				1	1	2	2	2	0	2	2	3	1	1.013	0.904	1	0.83	0.8	101	4.45	8.7	117	91	39	6.9
	2	68	1	1		1	1	3	1	155.1	58.7	81	124	69	81	112	62	54	110	72	74	1	1	1	1	1	0	0	0	0	1	0.79	0.697	1	0.809	0.699	105	0.68	5.3	221	158	44	6.3
	2	68	1	1		1	1	3	2	148	57	85	141	77	49	145	79	51				1	1	1	1	2	0	0	0	1	1	0.742	0.686	1	0.833	0.771	90	0.5	3	186	114	37	5.2
	2	65	2	2	2	1	1	3	1	145	52.7	80	117	70	73	112	67	67				1	1	2	1	2	0	1	0	3	1	0.803	0.68	1	0.858	0.753	214	0.27	11.7	206	134	56	10.2
	2	65	1	2	2	1	1	3	1	157.5	53.3	75.5	149	64	61	138	66	63	148	71	65	1	1	2	2	2	0	1	1	1	1	0.857	0.808	1	0.98	0.907	121	0.19	6	199	134	61	6.7
	2	71	1	2	2	1	1	3	2	154.8	51.4	81.1	135	74	76	123	67	73	127	74	73	1	2	2	2	2	1	3	3	1	1	0.803	0.652	1	0.861	0.749	102	0.31	3	150	15	60	5.9
	2	73	2	1		1	1	3	1	154.8	57.8	83.8	123	66	79	124	62	75				1	1	2	1	2	0	1	0	1	1	0.812	0.676	1	0.671	0.507	89	0.86	6.1	216	318	42	5.7
	2	68	2	2	2	1	1	3	1	157.6	61.8	86	115	64	68	120	65	68				1	1	2	1	2	0	1	0	1	1	0.805	0.759	1	0.812	0.739	103	2.49	10.8	148	134	38	6.1
	1	76	2	2	2	1	1	1	1	169.2	65.9	86.5	127	77	82	127	77	85				1	1	2	1	2	0	1	0	3	1	0.88	0.812	1	0.973	0.804	142	2.95	3.3	161	182	36	7.8
	2	71	2	1		1	1	3	1	153.8	66.6	100.5	133	77	69	134	76	69				1	1	2	1	2	0	1	0	4	1	0.764	0.699	1	0.739	0.668	81	1.21	8.9	216	434	41	5.8
	2	69	2	1		1	1	3	1	153.8	64.8	92	140	82	55	141	88	55				1	1	2	1	1	0	2	0	0	1	0.856	0.767	1	0.786	0.68	78	0.3	3	166	55	81	5.3
	1	80	2	1		1	2	2	1	162.5	57.5	80.4	139	59	67	124	53	64	122	54	64	1	1	2	1	2	0	3	0	2	1	1.044	0.973	1	0.872	0.763	103	0.45	3.3	165	85	64	5.9
	2	75	2	1		1	1	3	1	151.4	58.7	83.8	165	76	62	140	68	62	145	69	60	1	1	2	1	2	0	2	0	2	1	0.864	0.749	1	0.827	0.732	93	0.23	5.3	220	108	53	5.4
	2	70	2	1		1	1	3	3	151.3	62.7	88.2	128	79	72	110	62	69	106	63	71	1	1	2	9	9	0	2	0	0	1	1.04	0.956	1	0.629	0.597	90	1.25	7.5	206	100	52	5.4
	1	80						2	1	176.5	68.4	84.3	135	78	60	129	75	61				1	1	2	1	2	0	3	0	5	1	1.042	0.962	1	1.07	0.989	93	0.45	4.8	179	87	45	5.6
	2	77	1	1		2	1	3	1	156.6	60	80.1	110	68	76	111	69	78				1	1	2	1	1	0	2	0	0	1	0.91	0.774	1	0.694	0.575	104	0.5	4.3	185	151	41	5.9
	2	70	2	1		1	1	3	1	157.8	66.7	82.5	126	76	62	130	75	63				1	1	2	1	2	0	2	0	2	1	0.952	0.9	1	1.032	0.906	90	1.06	3.3	222	205	44	5.4
	2	70	1	1		1	1	3	1	156	61.5	77	121	67	71	120	65	70				1	2	2	2	2	1	1	1	1	1	0.858	0.766	1	0.986	0.918	92	0.49	15.5	159	76	49	5.8
	1	72	2	2	2	1	1	2	1	157.3	60	85	159	88	83	149	84	82	144	88	82	1	1	2	1	2	0	2	0	2	1	0.827	0.724	1	0.84	0.703	124	0.37	5.6	194	263	40	6.2
	2	67	2	1		1	2	3	1	163	77.9	99.4	127	75	72	118	68	83				1	1	2	1	2	0	2	0	2	1	0.79	0.744	1	0.805	0.733	99	2.27	3.5	177	84	67	5.8
	1	82	1	2	2	1	1	3	1	161	67.4	94.8	141	83	72	124	75	71	126	77	76	1	1	2	1	2	0	1	0	4	1	0.754	0.69	1	0.904	0.789	102	0.63	4	138	105	31	6.8
	1	75						2	1	161.1	66.5	90.2	117	63	62	115	65	59				1	1	2	1	2	0	2	0	2	1	0.97	0.863	1	0.826	0.689	84	2.32	4.3	151	102	32	5.4
	2	74	2	1		1	1	3	2	153.4	53.5	81.4	117	60	54	99	55	54	104	56	52	1	1	1	1	2	0	0	0	3	1	0.646	0.558	1	0.732	0.643	90	0.32	4.3	162	84	63	5.4
	1	71	2	1		1	1	2	2	162.9	68.1	87	130	74	69	125	70	67				1	1	2	1	1	0	1	0	0	1	0.857	0.79	1	0.899	0.816	93	6.37	4.5	184	90	37	5.1
	1	69	2	1		1	1	2	3	165.4	61.5	82.5	135	74	57	126	74	56				1	1	2	1	2	0	2	0	2	1	0.686	0.301	1	0.719	0.641	104	0.41	6.9	144	148	43	5.3
	2	66	2	1		1	1	3	1	152	64.1	93.5	118	76	64	124	97	63				1	1	2	1	1	0	2	0	0	1	0.851	0.725	1	0.908	0.802	101	1.36	6.2	224	113	52	5.7
	1	69	2	1		1	1	2	3	166.6	66	88	139	82	63	138	78	61				1	1	2	1	2	0	2	0	3	1	0.836	0.735	1	0.763	0.737	89	0.37	5	179	49	55	5.4
	2	67	2	1		2	2	3	2	152.3	57.8	82	156	88	67	155	93	71				1	1	2	1	2	0	3	0	2	1	0.876	0.762	1	0.859	0.74	74	0.77	3.4	137	70	50	5.3
	2	69	2	2	2	1	1	3	1	149.9	55	80.2	193	82	74	166	90	76	156	82	74	1	1	2	1	2	0	2	0	2	1	0.959	0.839	1	0.831	0.716	102	0.41	9	181	80	51	6.9
	2	72	1	1		1	1	3	2	159.3	50.1	70.3	104	70	72	101	69	74				1	1	1	1	1	0	0	0	0	1	0.783	0.659	1	0.84	0.742	95	3.12	4.2	153	68	60	5.4
	2	73						3	2	153.8	51.6	71.2	107	70	67	103	68	66				1	1	2	1	9	0	2	0	0	1	0.813	0.723	1	0.826	0.687	86	0.33	4.4	214	66	74	5.2
	2	72						3	2	149.4	60.5	86.6	128	77	68	124	77	67				1	1	2	1	1	0	1	0	0	1	0.95	0.937	1	0.908	0.888	98	3.91	5.1	199	95	48	5.9
	1	73	2	1		1	1	2	3	163	72.9	98	134	81	67	151	81	66	142	82	65	1	1	2	1	2	0	1	0	2	1	1.064	0.981	1	1.051	0.986	102	1.14	7.3	174	86	50	5.5
	2	70	2	2	2	1	1	3	1	150	49.6	83.6	129	66	64	124	67	67				1	1	2	1	2	0	1	0	2	1	0.91	0.785	1	0.876	0.724	120	0.94	13.3	168	76	47	6.3
	2	70	2	1		1	1	3	2	159	58.3	85.2	122	69	88	122	75	93				1	1	1	1	1	0	0	0	0	1	0.792	0.743	1	0.831	0.745	97	1.13	8.2	141	150	59	5.3
	2	68	2	1		1	1	3	1	154.2	51.8	75.1	156	80	66	152	83	70				1	1	1	1	2	0	0	0	1	1	0.74	0.635	1	0.795	0.739	123	0.59	4	235	89	43	5.8
	2	71						3	2	153.4	55.4	77.5	117	68	58	122	71	61				1	1	2	1	2	0	2	0	2	1	0.899	0.824	1	0.823	0.757	91	0.42	5	205	120	51	5.3
	1	74	1	2	2	1	1	2	2	165.5	69.8	94	132	79	61	131	77	61				1	1	2	2	2	0	3	1	1	1	1.058	1.005	1	1.241	1.21	117	0.37	5	225	180	42	6.7
	1	75	2	2	2	2	1	2	1	168.7	56.2	77	177	96	61	181	93	63				1	1	2	1	2	0	3	0	5	1	0.773	0.666	1	0.763	0.711	147	0.14	4.7	163	80	47	7
	2	74	2	1		1	1	3	1	163.6	71.5	91	122	74	77	126	75	78				1	1	2	2	2	0	1	1	3	1	0.918	0.806	1	0.85	0.735	104	0.34	5.7	214	132	53	5.7
	1	66						2	3	170.3	71	87.5	125	80	59	120	76	58				1	1	2	2	2	0	2	1	2	1	0.847	0.761	1	0.786	0.702	101	0.64	2.9	184	223	46	5.8
	2	66	2	1		1	1	3	1	149.9	52.2	75	130	76	62	121	75	61				1	1	2	2	2	0	1	4	2	1	0.763	0.648	1	0.915	0.855	100	0.17	4	211	158	75	5.6
	2	72	2	1		1	1	3	2	152.1	57.4	81.6	145	90	59	158	86	58	143	80	55	1	1	2	1	2	0	2	0	3	1	1.012	0.895	1	0.928	0.91	88	0.28	6.4	165	127	48	5.2
	1	76						2	1	166.3	72.4	82.2	122	69	73	122	70	74				1	1	2	1	2	0	2	0	1	1	1.053	1.001	1	0.942	0.899	92	1.38	2.8	163	186	39	5.9
	2	70	2	1		1	1	3	2	154.6	59.3	83.6	134	85	71	128	79	69				1	1	2	1	2	0	2	0	2	1	0.779	0.691	1	0.927	0.806	90	3.95	4.5	199	71	59	5.6
	2	67	2	1		1	1	3	1	153.6	49.4	73.6	125	74	91	115	68	90	117	66	91	1	1	2	1	2	0	1	0	4	1	0.846	0.779	1	0.843	0.771	90	1.92	7.2	173	71	40	5.8
	2	70	1	1		1	1	3	2	156.3	52	80.3	132	72	79	123	68	81				1	1	2	1	2	0	1	0	1	1	0.863	0.846	1	0.911	0.764	114	0.21	3.8	150	52	61	6.1
	1	79	2	1		1	1	2	3	164.8	58.5	81.7	122	69	71	130	73	70				1	1	2	2	2	0	4	2	4	1	0.723	0.661	1	0.703	0.501	88	0.64	1.9	150	114	64	5.5
	2	75	1	1		1	1	3	2	153.1	53.9	81.4	109	65	63	103	64	62				1	1	2	1	2	0	3	0	1	1	0.814	0.726	1	0.861	0.758	80	0.37	3.2	162	142	48	5.6
	2	71	1	1		1	1	3	2	152.1	53	84	140	70	77	123	66	73	123	66	73	1	1	1	1	2	0	0	0	1	1	0.966	0.834	1	0.939	0.77	90	0.34	2.1	141	118	42	5.4
	2	72	2	1		1	1	3	3	154.4	75	93.2	138	77	61	135	75	59				1	1	2	1	2	0	1	0	3	1	0.99	0.871	1	0.887	0.707	109	1.41	9.4	201	126	55	6.7
	1	76	2	2	2	1	1	2	3	170.1	72.9	94	136	73	62	129	74	63				1	1	2	1	2	0	5	0	3	1	0.996	0.939	1	0.95	0.803	107	0.65	6.1	151	99	36	6.2
	2	72	2	2	2	1	2	3	1	160.5	58.6	88	131	64	50	129	62	49				1	2	2	2	2	5	4	7	3	1	0.927	0.777	1	1.033	0.995	112	0.22	16.9	150	108	50	6.3
	2	71	2	1		1	1	3	1	157.3	58.1	83.3	110	75	68	111	76	71				1	1	2	1	2	0	1	0	1	1	0.983	0.854	1	0.889	0.791	93	0.84	6.3	196	170	56	5.6
	2	68	2	1		1	1	3	1	152	54.5	88.5	102	58	82	98	57	75				1	1	2	1	2	0	2	0	1	1	0.909	0.793	1	0.761	0.717	102	1.27	7.2	222	163	64	5.5
	2	68						3	2	143.8	57	89.3	129	74	63	124	72	64				1	1	2	1	2	0	1	0	2	1	0.937	0.892	1	1.022	0.964	109	0.99	7.8	181	207	41	5.9
	1	72	2	2	2	1	1	1	3	166.2	70.5	91	129	76	86	122	73	86				1	1	1	1	1	0	0	0	0	1	0.805	0.68	1	0.81	0.727	127	0.72	5.3	109	137	30	7.7
	2	74	2	1		1	2	3	3	141.7	48.9	87	110	78	90	108	64	77	119	80	84	1	2	2	2	2	4	4	4	3	1	0.937	0.866	1	0.682	0.61	96	0.36	9.3	233	200	34	5.5
	1	72	2	1		1	1	2	3	159.3	68.4	92	135	81	61	132	73	62				1	1	2	2	2	0	1	1	1	1	0.832	0.738	1	0.845	0.784	100	2.3	5.2	183	64	51	5.5
	2	72						3	1	148.1	53.9	84	144	87	86	135	86	86				1	1	2	1	1	0	1	0	0	1	0.834	0.737	1	0.85	0.743	89	1.54	10.4	206	275	40	5
	1	74	2	2	2	1	1	2	2	168.4	76.9	97.3	152	88	76	143	89	78				1	1	2	1	2	0	3	0	4	1	1.01	0.946	1	0.737	0.666	106	1.2	12	134	88	48	6.8
	2	73	2	1		1	1	3	2	145.9	54.2	84	123	88	71	114	80	70				1	1	2	1	2	0	3	0	1	1	0.821	0.784	1	0.838	0.706	86	1.52	5	222	138	58	5.6
	2	71	2	1		1	2	3	1	156.1	72.5	94	131	76	73	124	77	75				1	1	2	1	2	0	2	0	3	1	0.929	0.811	1	0.961	0.806	96	0.74	12.4	176	281	33	6
	1	84	1	1		1	1	3	1	164.9	53.8	79.1	107	68	88	100	64	81				1	1	1	1	2	0	0	0	1	1	0.896	0.801	1	0.949	0.77	94	4.85	3.9	143	80	47	5.5
	2	77						3	1	150.4	45.6	74	135	76	74	130	77	73				1	1	2	1	2	0	2	0	3	1	0.9	0.765	1	0.745	0.619	88	0.85	3.3	203	116	50	5.7
	2	76	2	1		1	1	3	1	145.6	52.4	86.2	127	70	47	129	71	47				1	1	2	1	2	0	1	0	1	1	0.845	0.802	1	0.832	0.797	97	3.47	9.6	183	88	54	5.6
	2	69						3	2	151.4	51.5	80.5	153	89	69	156	89	73				1	1	2	1	2	0	2	0	2	1	0.79	0.692	1	0.855	0.743	109	0.51	5.2	202	69	72	5.9
	2	70	2	1		1	2	3	2	153.6	42.1	68	101	54	64	97	53	62				1	1	2	1	2	0	2	0	2	1	0.926	0.806	1	0.832	0.723	91	2.05	2.7	206	46	103	5.2
	1	76	2	1		1	1	2	3	165.6	77	96	136	68	77	140	69	77				1	1	2	1	2	0	1	0	1	1	0.945	0.821	1	0.992	0.892	83	0.55	13.4	182	92	60	5.3
	1	74						2	2	164.7	60.1	82	109	58	61	117	64	62				1	1	2	1	2	0	3	0	4	1	0.979	0.924	1	0.962	0.911	114	1.65	4.9	151	67	48	6.2
	2	69	2	1		1	1	3	1	162	44.8	68.8	133	86	73	129	79	70				1	1	2	1	2	0	1	0	1	1	0.72	0.701	1	0.786	0.653	90	0.19	2.5	208	78	80	5.4
	2	65	1	1		1	1	3	1	150.9	60.9	85.5	143	83	70	127	75	69	129	77	68	1	1	2	1	1	0	2	0	0	1	0.83	0.757	1	0.804	0.697	96	1.76	13.9	226	298	36	5.6
	2	78	2	1		1	1	3	1	152.3	59.8	89	135	75	55	135	77	55				1	2	2	2	2	4	4	2	2	1	1.099	0.998	1	0.912	0.81	101	0.89	5.1	217	101	57	5.8
	2	69	2	2	2	1	1	3	1	145.7	55.1	81.3	143	77	78	125	88	73	116	68	71	1	1	2	1	2	0	2	0	1	1	0.702	0.599	1	0.795	0.664	99	0.44	4	156	84	42	5.9
	2	66						3	1	152.3	57.6	76.8	157	71	69	149	76	70				1	1	2	1	1	0	1	0	0	1	0.977	0.805	1	0.842	0.728	102	0.22	5.7	183	106	47	5.8
	1	76	2	2	2	2	1	2	3	167.9	66.2	84.3	125	62	58	123	57	57				1	2	2	2	2	7	30	1	30	1	0.777	0.758	1	0.886	0.791	100	0.25	7.6	110	157	30	6.7
	2	67	2	1		1	1	3	2	156.3	53.8	83	115	67	59	110	68	60				1	1	2	1	2	0	4	0	3	1	0.635	0.553	1	0.76	0.708	80	0.37	4.9	236	169	70	5.3
	1	72	2	1		2	2	2	2	170.6	81.3	95.8	124	76	66	120	75	65				1	1	2	1	2	0	30	0	4	1	0.856	0.806	1	0.915	0.888	95	0.77	6.7	121	68	43	5.6
	2	75	2	1		1	1	3	1	158.6	56	82	119	63	64	115	60	63				1	1	2	1	2	0	3	0	2	1	0.801	0.704	1	0.795	0.678	93	6.42	9.3	190	172	38	5.5
	2	67						3	1	159.8	56.9	73.2	124	68	62	112	67	62	116	59	61	1	2	2	2	2	1	4	1	2	1	1.036	0.996	1	0.93	0.793	81	0.48	3.4	225	147	48	5.7
	1	75	2	1		1	2	2	2	162	65.7	85	113	62	68	117	63	70				1	1	2	2	2	0	4	3	4	1	0.799	0.706	1	0.822	0.721	96	0.37	5.4	127	48	47	6
	2	69	2	1		1	1	3	1	158.8	59.4	77.5	115	75	70	122	75	72				1	1	1	1	2	0	0	0	1	1	0.927	0.835	1	0.764	0.65	96	0.72	3.3	218	121	52	6
	2	69	1	1		1	2	3	1	157.7	55.7	78.6	143	75	67	139	78	69				1	1	2	1	2	0	1	0	1	1	1.175	1.013	1	0.973	0.859	99	0.25	6.2	154	148	51	5.8
	2	71	2	1		2	1	3	1	151.2	63.8	89.4	163	80	52	152	82	49	163	80	50	1	1	2	1	2	0	1	0	1	1	0.745	0.712	1	0.829	0.799	91	0.2	4.3	138	57	65	5.7
	1	71						2	3	172.3	73.6	90.8	136	77	64	131	78	65				1	1	2	1	2	0	4	0	3	1	1.219	1.193	1	0.93	0.884	93	1.19	6.9	169	164	38	5.6
	2	68	2	1		1	1	3	1	153.5	66.5	100.6	114	69	65	117	70	65				1	1	2	1	2	0	3	0	2	1	0.964	0.852	1	1.003	0.881	100	3.25	9.4	218	150	56	5.3
	2	78	2	2	2	1	1	3	1	153.3	65.1	94	121	64	53	117	61	53				1	1	1	1	2	0	0	0	1	1	0.848	0.737	1	0.854	0.752	131	2.7	18.9	216	276	38	8.5
	2	72	2	1		1	2	3	1	154.2	64.8	91.36	179	89	76	176	90	74				1	1	2	1	2	0	4	0	4	1	0.84	0.746	1	0.994	0.858	107	1.61	10.7	186	192	39	5.6
	1	67	2	1		1	1	2	1	176.7	78.9	95.8	135	79	75	126	78	76				1	1	2	1	2	0	1	0	1	1	0.814	0.731	1	0.888	0.799	97	1.62	5.9	191	69	62	5.3
	1	78	2	2	2	1	1	2	3	169.1	76.4	94	127	66	67	120	62	65				1	2	2	2	2	1	3	1	2	1	1.086	0.956	1	1.057	0.976	116	2.48	2.6	221	143	41	6.1
	2	77	1	1		1	2	3	1	153.2	54	81.3	111	60	57	122	57	56	116	57	58	1	1	2	1	2	0	2	0	2	1	0.781	0.755	1	0.811	0.733	93	0.26	4.9	161	92	47	6.3
	1	74						3	1	167.8	56.9	76.8	116	73	74	119	75	71				1	1	2	1	2	0	2	0	1	1	0.783	0.666	1	1	0.858	83	0.35	2.3	223	106	56	5.2
	1	79						1	3	155.5	50.6	77.8	118	65	54	120	62	55				1	1	2	2	2	0	2	4	4	1	0.996	0.927	1	0.844	0.815	88	0.55	3.1	190	179	42	4.9
	2	82	2	1		1	1	3	1	131	34.7	77	142	75	82	142	79	85				1	1	2	1	2	0	2	0	2	1	0.936	0.843	1	0.845	0.604	87	0.54	3.8	270	120	71	6.1
	1	83	1	1		2	1	3	3	151.6	40.9	65.5	146	68	48	135	65	47	141	68	49	1	1	2	1	2	0	3	0	4	1	0.947	0.923	1	0.853	0.742	86	8.89	1.6	178	134	40	5.4
	2	81	2	1		1	1	3	2	141.1	48.8	90	129	70	80	114	64	78	128	70	79	1	1	2	2	2	0	1	1	1	1	0.741	0.653	1	0.745	0.613	82	2.9	7	242	175	53	5.2
	1	83	2	1		1	1	2	3	162.9	69.4	90.4	139	90	112	137	89	114				1	2	2	1	2	1	3	0	4	1	1.025	0.966	1	1.026	0.925	94	0.74	6	132	226	40	5
	1	73						2	2	156.9	69.2	89	121	71	64	117	72	65				1	1	2	1	2	0	1	0	5	1	0.867	0.712	1	0.95	0.912	76	0.38	8.8	178	117	43	4.7
	2	70	2	1		1	1	3	1	153.4	49.7	68	140	75	55	133	72	55				1	1	1	1	2	0	0	0	1	1	0.836	0.722	1	0.769	0.703	83	0.34	4.8	223	113	54	5.4
	2	76	1	1		1	2	3	1	147.2	54	78	150	69	60	140	65	58	144	67	58	1	1	2	2	2	0	2	1	1	1	0.885	0.826	1	1.069	0.956	75	0.73	4.6	195	193	28	5.4
	1	76	1	1		1	1	3	1	154.8	58.8	82	125	74	64	122	69	63				1	2	2	1	2	1	1	0	2	1	0.864	0.756	1	0.911	0.771	88	0.61	3.9	180	113	38	5.8
	2	74	1	1		1	1	3	2	154.4	64.5	82.5	118	66	67	121	67	66				1	1	2	1	2	0	2	0	1	1	0.793	0.665	1	0.829	0.725	85	0.34	4.3	206	145	44	5.5
	2	77	2	1		1	1	3	1	140.7	56.6	67	138	69	63	126	65	66	127	66	67	1	1	2	1	2	0	3	0	1	1	0.76	0.652	1	0.754	0.661	82	0.42	3.3	213	129	62	5.5
	1	68	2	1		1	1	3	1	162.9	61.4	75	121	79	64	113	76	64				1	1	2	2	2	0	1	1	1	1	0.765	0.713	1	0.762	0.715	90	1.15	5.8	235	162	56	5.9
	2	67	1	1		1	1	3	1	155.8	56.1	74.5	138	78	55	139	78	54				1	1	2	1	2	0	2	0	3	1	0.713	0.6335	1	0.895	0.74	78	2.52	7.7	170	216	36	5.7
	2	76	1	1		1	1	3	1	152.9	58.3	80	127	64	71	130	62	71				1	1	2	1	1	0	2	0	0	1	0.643	0.542	1	0.609	0.509	88	0.67	7.1	185	105	55	5.9
	1	74	2	1		1	1	2	1	164.5	57.5	82	107	58	46	106	61	48				1	1	2	1	2	0	3	0	3	1	0.973	0.897	1	1.073	0.991	87	0.28	1.4	165	123	50	5.9
	2	74	2	1		1	1	3	1	152.3	53.1	79.6	130	83	69	130	84	73				1	1	2	1	2	0	2	0	1	1	0.712	0.669	1	0.809	0.754	84	1.86	3.7	213	106	66	5.5
	2	72	2	1		1	1	3	1	146.8	54.7	86	119	73	68	123	78	72				1	1	2	1	2	0	1	0	2	1	0.811	0.735	1	0.941	0.878	95	0.44	11.2	212	230	31	5.5
	2	66	1	1		1	1	2	1	149.5	53.9	77.6	105	59	55	110	62	60				1	1	2	1	2	0	4	0	2	1	0.771	0.657	1	0.705	0.676	82	0.97	2.4	180	91	53	5.4
	2	66	1	1		1	1	3	1	152.1	52	75	122	72	73	118	72	77				1	1	2	1	1	0	1	0	0	1	0.757	0.658	1	0.759	0.659	93	1.83	3.7	228	67	90	5.8
	1	79	1	1		1	1	1	1	167	45.5	68	140	79	57	137	75	55				1	1	2	1	2	0	2	0	3	1	0.808	0.782	1	0.975	0.816	90	1.13	1.4	206	82	48	5.8
	2	65	2	1		1	1	3	2	156.4	54.3	76.5	146	88	64	147	89	63				1	1	2	1	2	0	2	0	1	1	0.762	0.726	1	0.756	0.625	86	0.59	5.9	179	105	59	5.6
	1	78	1	1		1	1	2	3	161.7	60.6	91	139	78	62	135	78	65				1	1	2	1	2	0	2	0	2	1	0.976	0.921	1	0.931	0.873	84	2.37	3.4	148	70	57	4.8
	2	73	2	1		1	1	3	1	138	49.9	82.3	133	83	68	137	80	65				1	1	2	1	2	0	4	0	3	1	0.596	0.518	1	0.744	0.653	91	0.42	5.2	220	116	53	5.6
	1	78	2	1		1	1	2	2	154.5	54	79	119	69	50	118	70	49				1	1	2	1	2	0	2	0	4	1	0.853	0.766	1	0.809	0.671	87	0.36	3.3	149	91	53	5.1
	1	74	1	2	2	2	1	2	3	155.5	60.7	91.5	141	76	72	142	68	72				1	1	2	1	2	0	2	0	1	1	0.907	0.806	1	0.897	0.794	83	5.71	6.4	123	140	49	5.8
	2	67	1	1		1	1	3	1	147.6	52.4	76.5	108	58	70	113	56	72				1	1	2	1	2	0	2	0	2	1	0.745	0.634	1	0.768	0.634	87	2.89	3.7	205	144	53	4.9
	2	80	1	1		1	1	3	2	141.4	50.2	86	129	85	69	124	81	69				1	1	2	1	2	0	2	0	1	1	0.831	0.728	1	0.85	0.77	99	0.53	9.6	156	103	59	5
	1	72						3	3	158.8	54.7	75.5	129	70	54	125	73	55				1	1	2	1	2	0	3	0	2	1	0.743	0.599	1	0.779	0.648	90	0.52	2.1	188	73	63	6.1
	2	66						3	2	153.8	53.7	85	110	65	62	109	64	60				1	1	2	2	2	0	1	1	2	1	1.014	0.923	1	0.762	0.641	89	1.14	3.4	213	75	43	5.8
	2	72	2	1		1	1	3	1	143.2	56.3	87.5	110	61	58	111	61	58				1	1	2	1	2	0	1	0	3	1	0.809	0.693	1	1.052	0.975	91	0.81	13.3	123	90	41	5.6
	2	76	2	1		1	1	3	2	144.5	57	87	123	56	65	123	54	65				1	2	2	1	2	2	5	0	3	1	0.776	0.71	1	0.849	0.696	111	33.87	23.3	206	77	61	5.6
	1	69	2	1		2	1	2	1	162.9	66.4	90.5	136	78	68	132	74	66				1	9	9	1	2	0	0	0	1	1	0.831	0.782	1	0.734	0.628	84	3.14	8.8	134	127	33	5.4
	1	73	1	1		2	1	2	1	160.2	53	72.5	127	79	68	123	76	68				1	1	2	1	2	0	2	0	1	1	0.881	0.743	1	0.802	0.672	92	0.18	2.7	177	161	60	6.2
	2	71	2	1		1	1	3	1	146.8	58.1	84	128	71	65	134	71	67				1	1	2	1	1	0	1	0	0	1	0.87	0.792	1	0.729	0.618	88	0.27	4.6	181	59	49	5.7
	1	81	2	1		1	1	2	2	153	48.5	71	122	60	34	136	66	43	120	70	42	1	1	2	1	2	0	5	0	5	1	0.686	0.656	1	0.729	0.699	84	0.6	2.2	179	140	47	5.4
	2	75						3	1	147.7	50.1	78.5	139	71	61	124	68	60	124	69	59	1	1	2	1	2	0	1	0	1	1	0.771	0.685	1	0.881	0.77	82	0.33	3.1	194	160	60	5.3
	1	72	2	1		1	1	3	1	159.5	71.7	95	139	72	55	136	75	56				1	1	2	1	2	0	2	0	2	1	0.861	0.794	1	0.892	0.828	83	0.62	8	167	146	32	5.6
	2	72	2	2	2	1	1	3	1	154.5	73.2	103.5	133	76	92	122	68	87	120	70	86	1	1	2	1	2	0	1	0	1	1	0.689	0.641	1	0.966	0.84	131	0.48	18.6	146	160	32	7.8
	1	74	2	1		1	2	1	1	159	56.3	77	141	72	42	143	71	41				1	1	2	1	2	0	3	0	3	1	0.733	0.688	1	0.883	0.795	91	0.44	2.4	194	139	52	5.9
	2	70	1	1		1	1	3	1	150	62.9	83.5	143	82	56	136	81	55				1	1	2	1	2	0	2	0	2	1	0.89	0.803	1	0.871	0.801	82	0.6	4.5	226	326	34	5.6
	1	69						2	3	156.3	50.4	76.3	116	74	75	112	77	78				1	1	2	2	2	0	2	1	3	1	0.785	0.653	1	0.787	0.605	101	1.12	3.8	169	701	27	5.6
	2	68						3	1	154.1	55.9	85.6	135	78	68	128	76	69				1	1	2	1	2	0	1	0	2	1	0.926	0.824	1	1.039	0.941	101	0.18	8.6	200	178	44	6
	2	74	2	1		1	2	3	2	147.9	55.5	82	138	70	64	140	66	64				1	1	2	1	2	0	2	0	5	1	0.791	0.701	1	0.809	0.765	115	4.49	14.2	175	176	40	6.7
	1	68						1	3	162.6	48.8	70	112	75	77	105	68	78				1	1	2	1	2	0	2	0	1	1	0.68	0.666	1	0.822	0.741	86	1.28	1.9	182	101	47	5.4
	1	76	2	1		1	1	2	1	167.1	55.6	78	156	81	45	148	77	45				1	1	2	1	2	0	1	0	4	1	0.794	0.659	1	0.806	0.686	81	0.35	3.6	261	312	58	5.2
	2	66	1	1		1	2	3	1	155.3	67.3	90.5	139	74	61	126	71	62	139	73	62	1	2	2	1	2	1	4	0	1	1	0.755	0.613	1	0.908	0.762	124	0.49	7.5	189	211	34	7.7
	1	70	2	1		1	1	3	3	163.5	67.8	87.6	143	86	63	141	80	64				1	1	2	1	2	0	3	0	1	1	0.751	0.642	1	0.738	0.62	91	0.43	3.7	122	109	35	5.7
	1	68	1	1		1	1	2	3	168.6	95.5	86	136	81	68	125	78	69	121	75	70	1	2	2	2	2	1	2	5	1	1	0.685	0.555	1	0.991	0.866	103	0.22	10.1	212	179	48	6
	2	66	2	1		1	1	3	1	152.4	63.2	89.8	139	88	65	136	79	65				1	1	2	1	2	0	2	0	1	1	0.737	0.666	1	0.651	0.578	101	1.3	8	132	91	42	6.3
	2	76	2	1		1	1	3	1	138.7	41.9	74	134	65	74	134	58	70				1	1	2	1	2	0	4	0	2	1	0.836	0.766	1	0.833	0.713	83	0.2	3.2	151	76	56	5.4
	1	65						2	3	171.6	66.9	84.3	145	84	59	145	76	56				1	1	2	1	2	0	1	0	3	1	0.744	0.663	1	0.778	0.665	95	5.24	2.8	167	66	52	5.6
	2	77	2	1		1	1	3	1	139.3	39.3	64.4	149	77	69	150	75	67				1	1	2	1	2	0	2	0	2	1	0.648	0.566	1	0.804	0.699	91	0.17	4	255	239	53	5.7
	2	80	2	1		1	1	3	2	145	41.2	66	132	58	66	114	57	65	113	56	67	1	1	2	1	2	0	2	0	1	1	0.808	0.71	1	0.713	0.644	90	0.07	4.8	191	119	64	5.8
	2	72	2	1		2	1	3	1	151.9	47.1	73.5	140	82	73	127	76	70	133	80	72	1	1	2	1	1	0	4	0	0	1	0.712	0.604	1	0.526	0.475	144	0.47	5.4	220	71	64	7.8
	1	66						3	3	171.4	79.3	89.4	159	78	54	167	90	56	159	82	54	1	1	2	1	2	0	2	0	1	1	1.101	0.976	1	0.84	0.785	101	0.32	7.4	192	114	76	5.5
	2	72	2	1		1	1	3	1	147.2	57.3	93.8	143	77	68	138	74	64				1	1	2	1	2	0	1	0	1	1	0.765	0.694	1	0.713	0.65	96	0.26	8	161	194	35	5.9
	1	76	1	1		1	1	1	1	160.1	45.5	67.7	118	67	63	141	70	55	122	73	74	1	1	2	1	2	0	3	0	5	1	1.005	0.947	1	0.848	0.829	74	0.04	1.4	167	98	54	5.8
	2	77	2	1		1	2	3	1	152.5	47.6	70.5	172	76	43	152	78	45	157	77	46	1	2	2	1	2	1	3	0	3	1	0.883	0.822	1	0.818	0.765	92	0.07	5.2	126	188	38	5.6
	1	67	1	1		2	1	3	1	157	57.3	78.2	137	98	79	136	88	77	129	89	77	1	1	2	1	2	0	1	0	3	1	0.714	0.595	1	0.925	0.836	101	25.37	4	194	83	44	6
	1	73	2	1		1	1	3	3	161.8	69.6	95.5	126	66	58	127	67	58				1	1	2	1	2	0	4	0	2	1	0.832	0.757	1	0.703	0.595	89	1.5	5.3	177	291	35	5.9
	1	65	2	1		1	2	2	3	163.7	59.6	82.5	147	77	48	141	78	48				1	1	2	1	2	0	4	0	3	1	0.837	0.814	1	0.785	0.708	87	0.5	2.7	145	178	50	5.9
	1	74	2	1		1	1	2	2	169.7	74.2	93.6	98	59	51	98	60	52				1	1	2	1	2	0	1	0	1	1	0.881	0.769	1	0.895	0.832	81	0.89	3.1	175	99	52	5.3
	2	68	2	1		1	1	3	2	156.5	63.9	89.4	121	73	61	120	73	61				1	1	1	1	1	0	0	0	0	1	0.731	0.617	1	0.798	0.711	81	1.08	4.2	217	77	73	5.3
	2	75	1	1		1	1	3	1	146.1	53.4	78.1	125	72	66	122	70	63				1	1	1	2	2	0	0	2	1	1	0.932	0.873	1	0.897	0.783	77	0.44	5.9	173	91	78	5.1
	1	78						3	1	156.8	54.4	77.3	150	75	46	138	80	49	146	75	51	1	2	2	1	2	1	3	0	3	1	0.851	0.781	1	0.905	0.792	85	0.47	1.8	144	82	56	5.4
	2	67	1	1		1	1	3	1	160.1	62	90.4	139	76	70	146	85	70				1	1	2	1	2	0	1	0	1	1	0.797	0.674	1	0.875	0.76	92	1.63	4.7	193	112	56	5.8
	1	72	2	1		1	1	2	3	164.9	63.5	88.4	138	78	67	135	74	64				1	2	2	2	2	2	2	1	2	1	0.974	0.839	1	0.881	0.777	87	1.02	3.7	211	103	61	5.3
	1	75						2	1	167.4	75.4	94.8	152	60	55	133	62	55	133	62	56	1	2	2	2	2	3	0	3	3	1	0.917	0.804	1	1.39	1.28	96	2.75	4	174	78	37	6.7
	2	72	2	2	2	1	1	3	1	142.3	47.5	82.1	153	69	66	155	71	67				1	1	2	1	2	0	1	0	2	1	0.708	0.639	1	0.907	0.839	145	6.93	6.1	173	98	47	9.7
	1	65	2	1		1	1	2	1	165.7	77.4	94.2	146	96	70	133	89	69	146	93	73	1	1	1	1	1	0	0	0	0	1	0.741	0.61	1	0.667	0.6	90	3.6	8.2	129	89	42	6.1
	1	78						2	3	166.5	69.5	92.3	123	72	49	132	72	50				1	1	2	1	2	0	2	0	3	1	0.91	0.863	1	0.93	0.903	88	0.85	8.5	220	210	45	5.9
	2	69	2	1		1	1	3	2	150.8	58.3	85	106	62	62	109	56	61				1	1	2	1	2	0	2	0	2	1	0.936	0.834	1	0.799	0.689	79	3.41	4.4	136	81	40	5.7
	1	77	1	1		1	1	1	1	161.7	66.4	95.5	123	68	73	119	65	73				1	1	2	1	2	0	4	0	3	1	0.729	0.664	1	0.876	0.76	93	1.99	3.7	207	209	33	5.7
	1	76	2	1		1	1	1	3	156.6	47.7	71.5	145	68	59	138	71	60				1	2	2	2	2	1	3	5	3	1	0.829	0.765	1	1.073	0.972	89	2.2	0.8	188	160	57	5.4
	1	76	1	1		1	1	2	1	160	49	72.6	115	75	64	121	77	62				1	1	1	1	2	0	0	0	1	1	0.854	0.731	1	0.827	0.716	79	0.38	2.4	158	101	64	5.2
	2	73	2	1		1	1	3	1	153.8	63.7	90.6	139	83	93	137	82	93				1	1	2	1	2	0	1	0	2	1	0.68	0.568	1	0.775	0.654	100	1.46	7	218	139	50	5
	2	69	2	1		1	1	3	1	158	45.7	67	143	83	67	128	77	69	120	75	72	1	1	2	1	2	0	4	0	1	1	0.745	0.679	1	0.884	0.741	90	0.2	4.7	182	144	46	5.6
	1	70	2	1		1	1	3	3	175.4	77.7	85	149	86	58	141	83	59				1	1	2	1	2	0	2	0	4	1	0.766	0.725	1	0.804	0.701	87	1.05	6.1	185	147	41	5.6
	2	68	1	1		1	1	3	1	145.7	52.2	75	148	88	78	146	89	78				1	1	2	1	1	0	1	0	0	1	0.948	0.926	1	1.032	0.928	83	1.06	7.5	187	173	40	5.6
	1	73	1	1		1	1	2	3	153.4	52.4	86	134	74	51	118	68	52	131	68	53	1	1	2	1	2	0	2	0	3	1	0.832	0.767	1	0.808	0.71	81	0.8	1.7	147	112	47	5.1
	2	75	2	2	2	1	1	3	1	152.2	43.4	72.5	127	66	104	127	64	106				1	1	2	2	2	0	1	1	4	1	0.69	0.58	1	0.706	0.661	103	10.98	4.9	194	114	35	6.3
	2	76	2	1		1	1	3	1	147.1	61.1	88.2	120	75	71	130	74	72	123	71	72	1	1	2	1	1	0	2	0	0	1	0.788	0.769	1	0.793	0.74	79	5.29	4.2	154	74	48	6.1
	2	75						3	3	149	47.4	78.5	127	74	87	134	69	86				1	1	2	1	2	0	1	0	2	1	0.704	0.608	1	0.75	0.613	83	0.34	3	182	145	72	5.1
	2	70	2	2	2	1	1	3	2	155.9	65.1	98.3	186	65	46	172	70	46	175	66	46	1	1	2	1	2	0	1	0	1	1	0.7	0.625	1	0.831	0.764	87	0.47	13.7	212	104	68	6.5
	2	68	1	1		1	1	3	1	157.1	63.4	93	135	76	58	129	75	57				1	1	2	1	2	0	1	0	2	1	0.728	0.642	1	0.762	0.675	92	2.88	4.1	164	108	49	5.4
	2	78	1	1		1	1	3	1	139.7	44.5	80.5	149	68	56	141	75	59				1	1	2	1	2	0	3	0	2	1	0.771	0.677	1	0.916	0.785	79	0.63	1.8	154	93	40	5.2
	2	71						3	2	148.8	48.8	76.4	189	96	73	164	89	71	167	85	73	1	2	2	1	2	1	4	0	1	1	0.899	0.741	1	0.95	0.894	90	0.63	2.5	208	130	44	5.9
	1	77	1	1		1	1	2	3	166.5	54	76.2	120	64	48	129	69	49				1	2	2	2	2	4	7	5	5	1	1.006	0.958	1	0.986	0.96	86	0.4	3.8	194	55	66	4.8
	2	74	2	1		1	1	3	1	143.3	50.6	80.5	129	77	68	125	76	65				1	1	2	1	2	0	3	0	1	1	1.04	0.91	1	1.067	0.913	82	0.58	2.9	221	150	47	5.5
	1	73	1	1		1	1	2	3	175.6	71.5	89.4	113	59	45	134	67	42	121	64	43	1	2	2	1	2	3	2	0	2	1	0.798	0.684	1	0.696	0.586	96	4.13	3.5	154	117	48	5.9
	1	74	2	1		1	1	2	2	176.7	70.3	84	140	82	75	158	79	76	143	78	77	1	1	2	1	2	0	1	0	1	1	0.983	0.886	1	0.833	0.777	93	0.3	14	211	82	69	5
	2	70	1	1		1	1	3	2	150.8	56.8	88	117	71	71	109	70	72	108	66	71	1	1	1	1	2	0	0	0	1	1	0.781	0.686	1	1.008	0.921	84	0.68	5.3	178	125	43	5.9
	1	72						2	3	170.4	61	82.8	138	81	71	133	84	74				1	1	2	1	2	0	1	0	1	1	0.666	0.608	1	0.684	0.602	91	1.24	2.3	158	120	57	5.3
	1	82	1	1		1	1	2	1	163.1	67.3	97	136	78	96	127	80	99				1	2	2	2	2	3	7	1	5	1	0.993	0.899	1	0.988	0.895	88	1.73	7.8	163	238	31	5.7
	2	80	2	2	2	1	1	3	1	149.4	61.8	88	128	75	75	127	75	77				1	1	2	2	2	0	2	3	2	1	0.901	0.859	1	1.126	0.987	84	0.45	4.8	196	70	55	6.4
	2	75	2	1		1	1	3	1	134.8	35.3	66	134	81	71	125	79	68				1	1	2	1	2	0	3	0	3	1	0.588	0.478	1	0.631	0.554	77	0.92	2.2	154	99	55	5.5
	2	83	2	1		1	1	3	1	147.6	58.6	86.2	146	81	67	136	78	67	140	83	71	1	1	2	1	2	0	2	0	2	1	0.871	0.765	1	0.942	0.881	93	1.24	6.5	201	92	47	5.4
	2	65	2	2	2	1	2	3	3	150.7	53.8	81	137	89	64	135	84	64				1	2	2	1	2	1	2	0	2	1	0.766	0.718	1	0.994	0.942	80	0.85	3.4	213	93	55	5.6
	1	73	2	2	2	1	1	2	2	159.2	70.6	90.3	148	83	84	142	81	88				1	1	1	1	2	0	0	0	1	1	0.716	0.679	1	0.699	0.671	67	0.95	16.2	155	281	32	8.1
	2	65	1	1		1	1	3	2	146.2	62	93.1	123	64	49	115	62	48				1	1	2	1	2	0	1	0	2	1	0.995	0.905	1	0.944	0.815	83	1.03	5.5	214	138	41	5.8
	2	69						3	2	156.5	49.7	75.6	116	54	70	129	68	74	126	63	70	1	1	2	1	2	0	2	0	1	1	0.945	0.855	1	0.885	0.767	103	0.98	2.9	136	88	47	6.4
	2	71	2	1		1	1	3	1	148.4	63.8	98.2	137	81	77	139	82	78				1	2	2	1	2	1	1	0	1	1	0.801	0.73	1	0.731	0.671	100	0.76	6.2	188	180	38	5.6
	2	71	2	1		1	1	3	1	149.4	61.5	93.3	154	85	664	145	82	62				1	1	2	1	2	0	1	0	1	1	0.788	0.701	1	0.848	0.72	83	2.27	7.4	139	193	41	5.2
	1	74	1	1		1	2	2	3	173	67.4	86.4	132	71	67	134	71	70				1	1	1	2	2	0	0	1	1	1	0.672	0.573	1	0.749	0.669	81	0.82	5.2	157	81	70	5.1
	1	72	1	1		1	1	2	1	164.2	68.3	86.5	134	73	43	122	70	42	122	70	42	1	1	2	2	2	0	1	1	1	1	0.77	0.698	1	0.79	0.759	80	1.05	7.7	162	115	36	4.9
	2	82	2	1		2	1	3	1	143.8	42.3	73	133	61	76	134	60	79				1	2	2	2	2	1	3	1	4	1	0.864	0.83	1	1.074	0.915	101	2.35	4.3	197	115	41	5.3
	2	72	2	2	2	1	1	3	1	161.3	71.5	91.5	172	73	67	169	74	69				1	2	2	2	2	6	3	8	3	1	0.736	0.638	1	0.718	0.639	99	1.59	4.5	145	81	62	6.2
	1	68						2	3	162.5	62.7	89	127	66	57	126	71	60				1	1	2	1	2	0	2	0	1	1	0.821	0.719	1	0.841	0.759	89	4.04	4.6	174	114	49	4.9
	2	69	1	1		1	1	3	1	150.2	69.4	99.5	139	78	60	138	80	60				1	1	2	1	2	0	3	0	2	1	0.87	0.711	1	0.912	0.795	87	4.78	3.4	210	118	47	5.2
	1	75	2	1		1	1	2	1	161.6	57	81	136	78	64	132	74	80				1	1	2	2	2	0	3	4	2	1	0.858	0.823	1	0.982	0.921	85	0.44	3.1	159	44	61	5.1
	2	69	1	2	2	1	1	3	1	158.1	52.5	75	120	64	68	109	61	66	109	62	68	1	1	2	1	2	0	2	0	3	1	1.026	0.945	1	0.84	0.786	89	0.07	10.9	183	62	55	6.3
	1	72	1	2	2	2	1	1	1	164.8	64.9	86.5	138	76	69	127	80	71	139	82	70	1	1	1	2	1	0	0	2	0	1	0.815	0.707	1	0.737	0.649	101	1.92	5.1	212	158	40	5.7
	2	77	2	1		1	1	3	2	145.2	53.2	85	119	76	54	121	65	51	119	67	54	1	1	2	1	2	0	2	0	2	1	0.763	0.63	1	0.831	0.709	85	0.33	2.8	202	157	40	5.9
	2	70						3	2	154.2	57.3	80.5	119	70	59	118	67	61				1	1	2	1	1	0	1	0	0	1	0.903	0.873	1	0.842	0.701	87	0.46	4.3	248	164	40	5.9
	1	74						2	3	164.9	61.5	88	108	66	63	110	63	62				1	1	2	1	2	0	1	0	1	1	0.751	0.691	1	0.808	0.733	77	0.66	2.5	164	77	49	5.7
	2	74	1	1		2	1	3	1	148	50	74	144	81	64	153	79	66				1	1	2	1	2	0	1	0	3	1	0.903	0.867	1	0.975	0.885	80	0.64	2.4	224	111	34	5.3
	1	77						2	2	165.6	56	81	134	86	68	133	78	67				1	2	2	2	2	1	6	3	6	1	1.059	0.986	1	1.056	0.981	92	0.61	2.5	195	134	56	5.4
	2	76	1	1		1	1	3	2	145.4	51.3	76.5	105	62	55	97	57	55				1	1	2	1	2	0	2	0	1	1	0.651	0.55	1	0.676	0.601	87	0.93	3.9	176	115	45	5.3
	2	83	2	1		1	1	3	1	140.2	45.4	85.8	154	74	85	140	72	85	141	73	85	1	2	2	2	2	1	6	3	4	1	1.003	0.88	1	0.73	0.698	76	13.18	6.3	164	103	36	6
	1	66	1	2	2	1	2	1	1	162.9	61.2	82.8	101	55	74	104	60	69				1	2	2	1	2	1	1	0	1	1	0.698	0.611	1	0.729	0.677	135	1.91	4	151	108	29	8
	2	67	1	2	2	1	1	3	1	154.8	56.7	84.4	115	68	67	120	68	66				1	2	2	1	2	1	1	0	1	1	0.791	0.673	1	0.686	0.605	105	0.81	5.5	205	169	42	6.8
	1	79	2	1		1	1	2	1	173	75.9	98	148	77	59	144	76	57				1	1	2	1	2	0	3	0	2	1	0.823	0.763	1	0.741	0.654	97	2.21	4.8	164	249	36	5.6
	1	75	2	1		1	1	1	2	158.1	58.2	90.5	111	59	54	107	56	56				1	1	2	2	2	0	3	2	30	1	0.832	0.801	1	0.996	0.964	91	1.9	2.4	162	151	57	6.1
	2	72	2	1		1	1	3	1	151.1	51.9	77	134	74	61	130	65	60				1	1	2	1	2	0	2	0	2	1	0.718	0.634	1	0.718	0.629	83	0.51	3.5	195	122	54	5.2
	1	75						2	1	170	48.2	65	107	60	54	106	61	54				1	2	2	1	2	1	3	0	3	1	0.73	0.61	1	0.886	0.779	93	0.39	3.3	164	70	58	5
	2	67	2	1		1	1	3	2	150.7	59	85	112	69	58	112	69	60				1	1	2	1	2	0	5	0	3	1	0.788	0.669	1	0.699	0.626	92	1.02	3.4	210	166	53	5.4
	1	70	2	1		2	1	2	1	175.8	79.9	93	145	94	70	123	62	69	139	74	51	1	1	2	1	2	0	3	0	2	1	0.949	0.893	1	1.04	0.938	109	0.67	7.8	139	169	34	6.6
	2	66	2	2	2	1	1	3	1	150.8	47.8	70.5	138	66	73	130	66	73				1	2	2	2	2	1	4	3	5	1	1.039	0.991	1	1.045	0.993	112	0.24	3.2	134	76	34	6.1
	2	69						3	2	142.6	46.9	75	141	68	56	136	72	57				1	1	1	1	1	0	0	0	0	1	0.818	0.743	1	0.855	0.764	72	0.41	1.1	160	71	56	5.1
	1	81						2	1	159.4	56.8	87.3	112	69	72	106	63	78				1	1	2	1	2	0	2	0	1	1	0.925	0.803	1	0.852	0.753	96	11.05	3.9	203	94	42	5.8
	2	65	2	1		1	1	3	1	143.3	55.2	86	138	71	45	117	64	44	110	61	43	1	1	1	1	2	0	0	0	1	1	0.775	0.72	1	0.793	0.696	115	1.69	5.7	224	76	46	7
	2	75	2	2	2	1	1	3	1	148.7	65.3	97	138	89	95	132	83	90				1	1	2	1	2	0	1	0	3	1	0.903	0.833	1	0.866	0.783	128	0.7	7.7	273	184	57	7.3
	2	66	2	1		1	1	3	1	154	70.4	92.5	133	81	71	137	85	73				1	2	2	1	2	2	3	0	2	1	0.73	0.649	1	0.688	0.612	92	1	5.7	220	134	41	5.6
	2	74	1	1		1	1	3	1	147.7	55.7	82	128	75	93	125	71	91				1	1	2	1	2	0	2	0	1	1	0.855	0.738	1	0.951	0.916	99	6.12	3.4	187	146	58	5.6
	2	65	2	2	2	1	1	3	1	151.8	64.2	99	126	69	72	115	68	73	112	67	72	1	1	2	1	1	0	1	0	0	1	0.843	0.782	1	0.772	0.658	106	1.22	5.3	186	211	56	7.1
	2	67	1	1		1	1	3	2	154.1	45.7	70.1	113	63	65	116	60	66				1	1	2	1	2	0	1	0	1	1	0.809	0.764	1	0.877	0.763	90	0.55	1.9	202	153	60	5.7
	2	71	2	1		1	1	3	1	137	50.8	82.7	127	75	72	127	76	71				1	1	2	1	2	0	1	0	1	1	0.711	0.695	1	0.787	0.707	80	1.35	6.3	253	142	65	5.5
	1	73	1	2	2	1	1	2	3	156.5	53.3	80	130	57	59	116	57	58	110	58	59	1	2	2	2	2	1	5	1	1	1	0.877	0.751	1	0.978	0.831	89	2.49	1.9	120	46	41	6.1
	2	76						3	2	146.8	48.3	76.5	135	63	69	128	62	68				1	2	2	2	2	2	2	2	30	1	0.843	0.709	1	0.806	0.691	79	0.33	2.6	219	128	50	5.3
	2	70						3	1	152.2	52.2	84.4	126	66	64	114	63	64	108	58	62	1	1	2	1	2	0	3	0	4	1	0.909	0.894	1	0.735	0.649	91	7.53	14.3	234	136	44	5.4
	1	69	2	1		1	1	2	1	161.8	64.4	91	120	71	62	120	71	63				1	1	2	1	2	0	3	0	1	1	0.946	0.789	1	0.861	0.803	91	4.29	7.8	171	165	35	5.2
	1	65	2	1		1	1	2	2	170	80.9	101.2	137	84	67	137	87	67				1	1	2	1	2	0	1	0	3	1	0.871	0.754	1	0.98	0.925	94	2.72	6.4	194	81	46	6
	1	67	1	1		1	1	1	2	172.1	54.7	74	125	79	67	125	73	67				1	1	1	1	2	0	0	0	3	1	0.714	0.664	1	0.788	0.72	90	1.1	2.1	189	144	54	5.7
	1	71	2	2	2	1	1	3	3	168	75.4	96.5	139	67	62	139	69	62				1	1	2	1	1	0	2	0	0	1	0.821	0.736	1	0.733	0.668	94	0.57	5.1	178	135	44	6.2
	1	68						2	1	165.1	59.4	84.3	141	72	65	140	72	64				1	1	1	1	2	0	0	0	1	1	0.986	0.893	1	0.95	0.878	84	6.5	3.8	151	122	36	5
	2	83	2	1		1	1	3	3	150.6	49.8	82.3	140	67	68	114	66	68	130	61	69	1	2	2	2	2	1	4	2	4	1	0.89	0.832	1	0.755	0.677	97	1.83	5.9	136	102	33	5.8
	2	74	2	1		1	1	3	1	153.3	58.8	86.7	140	82	66	175	79	61				1	1	2	1	2	0	2	0	1	1	0.866	0.741	1	0.825	0.732	97	1	9.5	203	118	55	5.2
	2	79	2	1		1	1	3	3	152.9	45.5	73.4	140	79	81	143	81	83				1	1	2	2	2	0	2	1	2	1	0.856	0.779	1	0.875	0.762	88	1.19	4.4	172	193	55	5.6
	2	68	1	1		1	1	3	1	160.2	53.5	73.3	117	74	70	113	71	68				1	1	2	1	2	0	3	0	1	1	0.811	0.751	1	0.864	0.768	88	0.75	2.1	223	138	76	4.9
	1	72	2	1		2	1	2	1	170.5	80.5	103.8	121	82	69	117	78	71				1	1	2	1	2	0	4	0	4	1	0.907	0.837	1	0.958	0.895	92	0.52	24	112	210	29	6.1
	2	67	1	1		1	1	3	1	153.8	59.7	77	150	91	75	145	90	79				1	1	2	1	2	0	2	0	2	1	1.11	0.988	1	0.805	0.723	92	0.71	7.2	197	353	36	5.7
	1	71						3	2	157	67.1	93.8	121	71	65	121	68	62				1	1	2	1	2	0	1	0	2	1	0.993	0.905	1	0.678	0.647	100	0.73	5.3	182	159	40	6.1
	2	81	2	1		1	1	3	1	151	44	64.2	146	72	60	141	80	63				1	1	2	1	2	0	1	0	2	1	0.753	0.666	1	0.754	0.679	100	0.25	3.1	175	61	64	5.1
	2	78	2	1		1	1	3	2	142.6	40.9	72	132	57	54	136	60	57				1	2	2	2	2	3	2	1	4	1	1.08	0.939	1	0.979	0.915	95	0.35	4.4	213	90	59	5.6
	2	70						3	1	148.2	61.7	91	131	70	67	131	71	66				1	1	2	2	2	0	2	1	3	1	0.863	0.784	1	0.811	0.686	91	0.54	11.2	211	211	43	5.7
	2	79	2	1		1	1	3	1	148.2	56.1	93.5	153	92	85	143	86	78	142	87	80	1	1	1	1	2	0	0	0	1	1	0.702	0.611	1	0.655	0.591	92	0.85	14.5	212	123	49	5.7
	1	79	2	1		1	1	3	3	162.9	54	72	129	72	71	146	78	68	136	75	70	1	1	2	1	2	0	2	0	4	1	0.788	0.726	1	0.861	0.707	89	0.53	2.4	215	92	65	5.3
	2	65	1	1		1	2	3	1	153.2	50.3	78	137	83	66	135	81	71				1	1	2	1	2	0	2	0	3	1	0.73	0.626	1	0.759	0.68	86	0.54	3.8	260	336	46	6
	1	78	1	1		1	1	2	1	165	56.2	77	147	81	70	132	71	69	141	71	69	1	2	2	2	2	1	3	1	4	1	0.71	0.671	1	0.795	0.638	97	0.93	2.9	194	86	49	5.8
	1	87	2	1		1	1	3	1	152	41.7	75	158	103	57	161	94	60				1	2	2	1	2	2	1	0	5	1	0.819	0.657	1	0.775	0.706	67	2.34	0.9	186	76	54	5.1
	2	70	2	1		1	1	3	3	143.7	60.5	98	122	72	68	126	70	69				1	1	2	2	2	0	2	2	5	1	0.892	0.777	1	0.904	0.771	93	1.2	12.1	217	169	44	5.5
	1	82	1	2	2	1	1	1	1	163.6	64.4	96	135	86	96	142	70	80	143	82	83	1	1	1	1	9	0	0	0	0	1	0.989	0.893	1	0.859	0.701	149	0.52	4.3	166	110	37	7.4
	2	66	2	2	2	1	2	3	1	154	70.5	90	169	85	58	168	74	57	164	75	56	1	1	2	2	2	0	1	2	2	1	0.896	0.838	1	1.052	1.019	100	1.01	8.3	268	280	49	6.7
	2	69	2	1		1	1	3	2	144.8	47.5	79	117	73	79	121	74	80				1	1	2	1	2	0	2	0	1	1	0.776	0.621	1	0.764	0.642	91	0.62	4.3	184	115	60	5.5
	2	76						3	1	141.9	46.1	80.5	97	57	60	105	56	57				1	2	2	2	2	3	3	1	2	1	0.791	0.717	1	0.966	0.872	90	1.04	1.5	176	50	51	5.4
	2	76	2	1		1	1	3	1	154	53.2	82	134	75	60	118	66	60	115	64	60	1	2	2	1	2	2	1	0	2	1	0.921	0.775	1	0.914	0.884	128	1.04	11.9	171	366	43	7.1
	1	74	1	1		1	1	1	1	157.4	42	68	112	70	62	114	65	60				1	1	2	1	2	0	2	0	3	1	1.096	1.041	1	1.016	0.947	91	9.24	0.9	171	63	59	5.5
	2	70	2	2	2	1	2	3	1	149.3	50.5	84.3	129	71	61	123	72	61				1	1	2	1	2	0	1	0	1	1	0.648	0.565	1	0.604	0.486	106	0.41	5.4	165	103	41	7.1
	2	72	2	1		1	1	3	1	152.9	51.9	81.1	121	72	64	117	71	59				1	1	1	1	1	0	0	0	0	1	0.7	0.638	1	0.73	0.615	84	0.32	3.8	202	102	59	5.5
	2	71	2	1		1	1	3	2	158.8	56.6	77.2	151	84	63	164	84	70	160	84	70	1	1	2	2	2	0	1	1	2	1	0.781	0.652	1	1.116	0.984	89	1.34	10.3	143	139	36	6
	1	75	2	2	2	1	1	3	2	165.8	56.3	70.8	160	77	56	155	68	53	145	76	56	1	1	2	1	2	0	4	0	2	1	0.852	0.734	1	0.79	0.724	99	0.61	3	173	82	65	6.2
	1	75	2	2	2	1	1	2	3	177.2	69.3	87.2	125	67	95	132	71	93				1	2	2	2	2	1	3	1	2	1	0.835	0.809	1	0.851	0.782	77	0.76	6.7	147	99	46	6.1
	2	67	2	1		1	1	1	1	151.6	62.7	85.3	126	62	58	124	60	58				1	2	2	2	2	2	5	1	4	1	0.852	0.711	1	0.882	0.797	85	0.28	15.5	220	223	51	6.1
	2	72	2	2	2	1	1	3	2	154.9	77.9	101.3	117	77	59	121	75	59				1	1	2	1	2	0	1	0	1	1	0.842	0.735	1	0.958	0.826	96	1.39	44.5	219	245	49	6.4
	2	68	2	1		1	1	3	1	148.2	63.3	97.3	113	66	75	117	63	75				1	1	2	2	2	0	3	1	3	1	0.844	0.771	1	0.877	0.753	82	10.45	8.2	132	173	34	5.4
	2	75	2	1		1	1	3	1	149	59.8	88.8	162	88	71	157	90	70				1	2	2	2	1	2	3	1	0	1	0.939	0.867	1	0.93	0.858	83	0.28	6.7	171	87	52	5.1
	2	65	1	1		1	1	3	1	163.6	74.3	94.6	103	71	64	101	71	64				1	1	2	1	2	0	2	0	1	1	0.683	0.572	1	0.604	0.505	83	0.86	10	137	94	45	5.2
	2	71	1	1		1	2	3	2	152.8	46.5	67.4	171	89	64	150	84	63	170	86	63	1	1	2	1	2	0	3	0	2	1	0.646	0.577	1	0.694	0.616	79	4.09	2.9	184	92	65	5.4
	2	78	2	1		2	1	3	3	141.9	60.3	103	123	64	72	122	56	71				1	2	2	2	2	3	6	1	5	1	0.876	0.803	1	1.016	0.921	141	1.02	16.4	212	180	37	8.3
	1	69	1	2	2	1	1	3	1	163.9	58.6	82.3	112	78	74	115	81	77				1	2	2	2	1	1	1	1	0	1	0.762	0.685	1	0.788	0.697	128	2.4	3.1	159	97	46	7.2
	2	68	2	2	2	1	1	3	2	155.8	51.9	74	141	85	71	138	79	72				1	1	2	1	1	0	1	0	0	1	0.794	0.689	1	0.75	0.689	176	0.59	5.6	184	139	65	9.6
	2	72	1	1		1	1	3	1	143.8	50.8	78.5	133	76	81	123	78	80	126	75	80	1	2	2	2	2	1	1	1	2	1	0.863	0.8	1	0.933	0.83	96	0.98	5.4	286	221	56	5.2
	2	79	2	2	2	1	1	3	2	151.2	56.6	76	145	83	45	143	81	45				1	1	2	1	2	0	1	0	4	1	0.8	0.738	1	0.876	0.802	92	0.69	4.8	152	105	52	5.6
	2	67	2	1		1	1	3	1	149.3	52.1	79	131	76	52	132	76	52				1	1	2	1	2	0	3	0	2	1	0.765	0.7	1	0.8	0.732	79	0.86	3.2	201	126	74	5.2
	2	70	2	1		1	1	3	1	151.9	52.7	77.8	121	77	78	117	73	76				1	1	1	1	2	0	0	0	3	1	0.691	0.633	1	0.797	0.69	86	0.33	6	188	204	49	5.4
	1	72	2	2	2	1	1	3	1	164.9	65.1	80.9	134	74	68	137	62	67				1	2	2	1	2	1	3	0	2	1	0.955	0.883	1	0.928	0.863	103	1.27	8.6	152	111	39	7.1
	1	74						2	1	159.5	60.1	82.1	115	68	64	105	68	62	113	69	71	1	1	1	1	2	0	0	0	1	1	0.709	0.602	1	0.719	0.589	97	0.89	21.2	187	62	56	5.9
	2	69	1	1		1	1	3	1	150.5	54.3	77.2	163	95	84	158	95	87				1	1	2	1	2	0	1	0	2	1	0.876	0.771	1	0.933	0.883	91	0.95	3.5	219	96	66	5.5
	1	70	1	1		1	2	2	2	163.5	59.5	84.5	125	72	57	122	67	54				1	1	2	1	2	0	1	0	2	1	0.82	0.728	1	0.907	0.751	98	0.31	3.5	195	119	67	5.2
	2	68	2	2	2	1	2	3	2	150	54.2	75.4	125	65	58	130	72	61				1	2	2	2	2	1	6	2	6	1	0.819	0.698	1	0.975	0.951	93	3.58	9.2	137	165	34	5.9
	2	70	1	1		1	1	3	1	150.7	42	72	97	59	64	101	64	65				1	1	2	1	2	0	1	0	1	1	0.774	0.701	1	0.661	0.594	85	0.46	3.8	218	91	62	5.7
	2	75	2	1		1	1	3	1	145.8	44.8	85.7	148	68	63	128	65	61	132	60	61	1	1	1	1	1	0	0	0	0	1	0.806	0.717	1	0.91	0.801	119	0.24	6.9	165	117	48	6.6
	2	73	2	1		1	1	3	1	145.3	52.8	88	131	74	68	123	72	67				1	1	2	1	2	0	1	0	3	1	0.88	0.731	1	0.793	0.74	102	6.48	7.8	191	184	42	6.1
	1	73	2	2	2	1	1	3	1	170	64.5	84.2	117	68	60	113	60	58				1	1	2	1	2	0	1	0	1	1	0.701	0.617	1	0.764	0.636	165	1.44	2.8	127	72	48	6.3
	2	66	2	1		1	1	3	3	162.4	56	74.2	90	52	62	98	57	62				1	1	2	1	2	0	3	0	3	1	0.715	0.587	1	0.702	0.622	95	0.62	6.6	168	77	79	4.9
	2	74	1	1		1	1	3	1	144.3	51.2	78.3	130	66	60	114	68	61	123	75	63	1	1	2	2	2	0	3	2	1	1	0.881	0.797	1	0.871	0.808	90	3.89	10.3	149	67	45	4.9
	1	68	1	2	2	1	1	1	1	173.1	80.9	97.4	131	78	73	129	82	73				1	1	2	1	2	0	1	0	2	1	0.823	0.753	1	0.854	0.764	90	1.16	11.2	176	76	48	7.7
	2	73	1	2	2	1	1	1	1	152.1	55.8	86.7	124	66	91	120	64	87				1	1	2	1	2	0	1	0	3	1	0.849	0.745	1	0.856	0.784	103	0.17	22.8	145	183	44	6.7
	2	73	2	1		1	1	3	3	147.7	56.4	86.1	111	76	76	117	79	76				1	1	1	1	2	0	0	0	1	1	0.766	0.658	1	0.704	0.616	82	5.62	5.9	179	99	68	5.1
	2	69	2	1		1	1	1	1	151.5	48.2	80.3	140	81	69	141	82	68				1	2	2	1	2	2	7	0	5	1	0.804	0.715	1	0.985	0.837	113	0.66	13.7	217	150	57	6.6
	2	73	1	1		1	1	3	3	151	61.9	89.4	130	69	68	128	68	64				1	1	2	2	2	0	4	1	3	1	0.657	0.566	1	0.894	0.823	94	2.86	13.2	205	209	36	5.7
	2	67	1	1		1	1	3	1	157.3	70.5	93.1	130	88	62	119	86	61	128	82	62	1	1	2	1	2	0	1	0	1	1	0.826	0.72	1	0.873	0.753	93	1.83	16.1	226	118	44	5.9
	2	76	2	2	2	1	1	3	2	150.9	70.9	98.1	149	83	101	142	76	97				1	1	2	1	2	0	4	0	4	1	0.762	0.684	1	0.8	0.709	123	1.99	43	155	78	45	7.2
	2	66	2	2	2	1	1	2	1	156.6	68.2	92.1	141	76	68	134	81	67				1	2	2	1	2	9	2	0	2	1	0.814	0.783	1	1.035	0.957	101	2.72	8.9	154	167	40	6.2
	2	75	2	1		1	1	3	1	154.7	55.2	85.6	123	71	70	132	71	66				1	1	2	1	2	0	4	0	3	1	0.757	0.722	1	0.94	0.845	94	0.09	7.5	142	119	43	5.7
	1	77	1	2	2	1	1	1	3	163.5	51.7	80	107	75	77	103	63	79				1	2	2	2	2	1	5	2	4	1	0.828	0.7	1	0.852	0.781	75	0.62	3.2	175	116	55	6.7
	2	70	2	1		1	1	3	1	156.6	64.3	86.5	136	87	78	126	80	76	119	72	73	1	1	2	2	2	0	3	1	1	1	0.63	0.523	1	0.679	0.579	94	1.16	11.2	214	213	42	5.7
	2	72	1	1		1	2	2	2	156.5	57.4	79.3	121	79	66	105	72	67	115	71	66	1	2	2	1	2	1	3	0	4	1	0.968	0.946	1	0.908	0.76	86	0.97	6.7	212	157	43	5.3
	2	75	2	1		1	1	3	1	146.1	54.2	89.2	110	66	76	110	70	76				1	1	2	1	1	0	1	0	0	1	0.826	0.755	1	0.779	0.679	85	0.42	11.6	149	80	46	5.1
	2	81	2	1		1	1	3	1	154.9	58.1	83.5	132	72	62	144	65	60	117	66	64	1	1	2	1	2	0	3	0	2	1	0.883	0.783	1	0.869	0.786	76	0.55	8.4	224	83	67	4.9
	2	70	1	1		1	1	3	1	147.1	46.2	74.5	112	64	55	118	67	55				1	1	2	1	2	0	2	0	2	1	0.638	0.57	1	0.635	0.557	87	0.41	3.7	226	93	74	5.6
	1	95	2	1		1	2	2	1	169.1	63.4	79.9	124	72	60	143	80	74	132	85	82	1	2	2	2	2	9	9	9	9	1	0.836	0.836	1	0.806	0.776	91	0.77	5.1	125	97	46	4.9
	2	73	2	1		1	1	3	1	152.1	57.9	82.5	123	69	57	117	63	59				1	1	2	1	1	0	1	0	0	1	0.806	0.682	1	0.786	0.657	98	1.29	4.6	194	139	49	5.7
	2	77	2	1		1	1	3	1	152.5	50.1	72.3	130	78	75	130	75	72				1	1	2	1	2	0	3	0	3	1	0.854	0.772	1	0.803	0.715	78	2.01	2.5	222	93	52	5.7
	2	81	2	2	2	1	1	3	1	144.3	47.7	77.4	116	69	81	116	73	83				1	2	2	2	2	1	2	1	2	1	0.862	0.803	1	0.941	0.81	99	0.64	8	182	109	57	5.7
	2	69	1	1		1	1	3	1	158.8	56.5	68.8	90	49	51	95	51	52				1	1	2	1	2	0	2	0	2	1	0.659	0.564	1	0.813	0.708	85	0.82	2.3	177	48	53	5.2
	2	70	1	1		1	1	3	1	148.5	48.5	71.5	126	72	75	128	70	73				1	1	2	1	2	0	1	0	2	1	0.8	0.777	1	0.757	0.632	75	0.47	4.8	212	185	60	5.7
	1	71	2	1		1	1	2	1	163.6	65.3	87.1	146	70	69	145	72	69				1	1	2	1	2	0	5	0	9	1	0.758	0.671	1	0.714	0.627	88	1.49	3.1	189	176	35	5.8
	1	73	1	1		1	2	1	2	159.6	58.9	80.8	127	69	56	121	66	53				1	1	2	2	2	0	5	3	4	1	0.677	0.614	1	0.775	0.648	81	0.42	4	209	81	92	5.4
	2	70	1	1		1	1	3	1	143.2	56.9	85.3	87	59	71	89	58	69				1	1	1	1	1	0	0	0	0	1	0.665	0.553	1	0.779	0.65	81	0.54	7.6	169	68	34	5.5
	2	79	2	1		1	2	2	1	150	47.9	78	129	78	66	127	61	57				1	1	2	1	2	0	2	0	2	1	0.768	0.693	1	0.752	0.623	90	0.38	9.1	161	57	88	5.5
	2	70	2	1		2	1	3	1	150.7	54.4	81.5	171	85	71	158	89	68	189	85	67	1	2	2	2	2	5	7	8	7	1	0.819	0.785	1	0.914	0.905	81	0.37	15.9	186	81	60	5.6
	1	74	1	2	2	1	1	1	2	156.2	63.2	93.2	134	66	75	118	64	77	134	68	77	1	2	2	2	2	3	6	4	7	1	0.812	0.787	1	0.902	0.849	134	1.42	10.6	145	67	48	8.8
	2	71	2	2	2	1	1	3	1	148.3	51.3	85.5	113	70	85	107	59	83	114	65	87	0															88	0.91	6	109	155	38	6.6
	2	75	2	1		1	1	3	1	147.2	52.7	82	118	69	69	104	70	72	115	68	72	1	1	2	1	2	0	4	0	1	1	0.808	0.746	1	0.787	0.716	86	2.15	9.3	154	160	54	5.6
	2	79	1	1		1	1	2	1	141.4	37.5	69	107	61	58	103	58	57				1	1	2	2	2	0	5	1	5	1	0.638	0.58	1	0.747	0.642	75	1.71	3	218	141	49	5.6
	2	78	2	1		1	1	3	1	148.7	56.4	87.2	135	79	71	128	80	77				1	1	2	1	2	0	8	0	3	1	0.683	0.568	1	0.702	0.585	97	1.59	5.6	181	110	71	5.5
	2	77	2	2	2	1	1	3	1	139.2	51.9	90.9	120	79	63	142	75	63	133	74	59	1	1	2	2	2	0	3	1	4	1	0.847	0.808	1	0.788	0.683	97	0.51	12.6	194	72	45	6
	2	73	1	1		1	1	3	1	161.4	65	87.5	114	70	70	120	69	69				1	1	1	1	1	0	0	0	0	1	0.804	0.718	1	0.863	0.773	89	0.39	8.4	222	103	62	5.5
	1	69	2	1		1	1	3	1	168.2	71.2	95.4	136	53	41	166	54	39	148	50	38	1	1	2	1	1	0	2	0	0	1	0.807	0.697	1	0.784	0.685	95	0.63	8.7	169	72	34	5.4
	2	66	1	1		1	1	3	2	163.4	59.5	74	107	71	85	103	69	94				1	1	2	1	2	0	2	0	1	1	0.6	0.53	1	0.672	0.589	92	12.48	2.9	137	57	59	5.5
	2	68	2	1		1	2	3	1	147.6	52	76.5	142	80	57	140	77	57				1	2	2	2	2	1	2	1	5	1	0.782	0.673	1	0.831	0.796	82	0.89	15.2	117	166	27	5.7
	1	71	2	1		1	1	2	1	161.7	76.7	103.5	109	61	53	115	65	53				1	1	1	1	2	0	0	0	2	1	0.798	0.747	1	0.815	0.788	100	0.61	4.2	159	71	56	5.3
	1	71	1	1		2	1	3	3	162.1	61.9	79.9	129	72	46	124	68	45				1	1	2	2	2	0	2	1	1	1	0.837	0.735	1	0.798	0.738	83	0.22	10.4	108	123	32	5.7
	1	68	2	2	2	1	1	2	3	173.4	70.7	97.2	109	72	69	116	70	67				1	1	2	1	2	0	4	0	6	1	0.838	0.776	1	0.843	0.743	94	0.33	5.2	115	81	36	5.9
	1	74	2	1		1	1	1	2	163.5	47.6	70.5	127	81	89	126	79	86				1	1	2	1	2	0	1	0	2	1	0.641	0.571	1	0.637	0.526	77	0.91	4.9	180	148	43	5.7
	2	70	2	1		1	1	3	1	156.4	65.8	91	104	70	97	110	71	93				0															89	0.63	8.9	162	173	47	5.6
	1	69	2	1		2	1	3	1	160	68.6	93.7	138	70	87	127	73	78	146	89	87	1	2	2	2	2	1	2	1	2	1	0.882	0.787	1	0.848	0.8	113	4.56	13.4	174	82	42	6.5
	2	66	2	2	2	1	1	3	1	155.3	56.1	79.2	115	59	77	102	55	77	124	65	81	1	2	2	1	2	3	3	0	5	1	0.782	0.739	1	0.921	0.847	145	5.16	5.5	195	255	51	7.3
	2	82	2	1		1	1	3	1	146.3	49.9	77.5	145	70	57	151	71	56				1	1	2	1	2	0	2	0	3	1	0.715	0.628	1	0.879	0.843	95	0.42	7.5	175	100	52	5.2
	2	74	1	2	2	1	1	3	2	156.4	60.7	88.5	129	74	69	121	69	68				1	1	2	1	2	0	2	0	2	1	0.782	0.706	1	0.883	0.779	92	2.91	13.3	165	194	32	6.2
	2	76	2	1		1	1	3	1	148	46.8	74	138	68	69	129	67	68				1	2	2	1	2	2	5	0	4	1	1.079	0.945	1	0.941	0.911	84	0.46	2.7	146	62	57	5.2
	2	81	2	1		1	1	3	1	155.8	62.2	84.1	147	81	61	143	84	61				1	1	2	1	2	0	1	0	1	1	0.808	0.696	1	0.767	0.655	81	2.61	5.9	162	78	54	5.1
	2	81	2	1		1	1	3	1	143.6	43.6	71.5	126	66	100	118	63	95				1	1	2	1	1	0	1	0	0	1	0.694	0.607	1	0.65	0.58	92	0.6	6.5	174	195	44	5.2
	2	79	2	1		1	1	2	1	162.9	77.5	106	146	74	75	138	68	74				1	1	2	1	2	0	4	0	6	1	0.775	0.719	1	0.731	0.639	99	1.73	16.6	178	168	56	6
	1	68	2	1		1	1	2	3	162.3	64.1	95.5	144	87	74	148	89	73				1	1	2	1	2	0	2	0	1	1	0.663	0.564	1	0.61	0.55	95	1.84	11.2	154	167	41	5.2
	2	82	2	1		1	1	3	1	156.5	58.4	87.5	137	74	65	124	73	64	129	72	62	1	2	2	1	1	1	2	0	0	1	0.804	0.731	1	0.834	0.727	105	0.86	10.9	146	212	35	6.2
	2	75	2	1		2	1	3	1	147	55	81.3	127	72	70	122	66	66				1	1	2	2	2	0	5	1	1	1	0.993	0.935	1	0.821	0.715	91	3.14	14.3	202	293	49	5.8
	2	71	2	2	2	1	1	3	1	158.3	52.6	74	147	69	65	140	74	62				1	2	2	2	2	1	4	2	3	1	0.872	0.814	1	0.971	0.914	122	0.41	5.1	174	69	64	7
	1	79	2	1		1	1	3	3	163.2	70.2	95	138	72	76	137	73	70				1	2	2	2	2	1	2	2	2	1	0.914	0.831	1	1.033	0.986	111	0.81	10.5	158	53	44	6.1
	1	79	1	1		1	1	2	1	167.2	62.6	86.2	115	65	48	113	65	47				1	1	2	1	2	0	1	0	1	1	0.852	0.761	1	0.82	0.674	84	5.11	1.9	204	75	71	4.9
	2	75	2	1		1	1	3	1	145.1	60.4	91.5	146	72	70	132	66	71	129	69	71	1	1	2	1	1	0	2	0	0	1	0.869	0.726	1	0.846	0.784	97	0.3	9.4	158	120	52	5.4
	1	68	2	2	2	1	2	1	1	167.3	70.8	91.8	124	72	70	122	70	72				1	2	2	2	2	2	9	1	5	1	0.801	0.721	1	0.829	0.754	85	0.39	6.3	192	179	37	5.6
	2	71	1	2	2	1	1	2	1	147.2	58.6	90.5	131	71	79	128	69	79				1	2	2	2	2	2	1	3	2	1	0.813	0.703	1	0.66	0.567	80	1.73	13.2	208	73	55	6.6
	2	79	2	1		1	1	1	3	145.8	41.3	72.8	145	75	67	127	75	67	129	76	66	1	1	2	1	2	0	3	0	1	1	0.778	0.645	1	0.667	0.601	88	0.16	1.8	156	84	61	5.4
	2	83	1	1		1	1	3	1	150.5	63.4	97.1	133	88	87	133	92	86				1	1	1	1	2	0	0	0	1	1	1.023	0.877	1	0.813	0.709	90	1.56	6.1	188	180	28	5.5
	2	71	2	2	2	1	1	3	1	149	65.8	95.3	130	74	75	121	67	74				1	1	2	1	2	0	2	0	2	1	0.785	0.72	1	0.885	0.787	113	0.39	5.3	232	228	41	7.5
	1	67	2	1		1	1	3	1	163.5	64.3	85.4	128	86	87	124	83	88				1	1	2	1	2	0	1	0	1	1	0.639	0.557	1	0.701	0.592	87	13.69	16.2	150	79	34	5.4
	2	70	2	1		1	1	3	3	151.5	51.7	87	139	86	63	135	82	64				1	1	2	2	2	0	1	1	3	1	0.64	0.554	1	0.696	0.647	92	0.11	3.6	119	90	47	5.8
	1	74	2	2	2	1	1	3	2	163.6	78.3	102.1	155	80	68	148	76	64				1	1	2	2	2	0	2	2	1	1	0.866	0.788	1	0.694	0.592	92	0.76	7.9	129	40	48	5.5
	2	72	2	1		1	1	3	2	151.7	53.6	82.7	116	71	78	108	64	76	124	69	74	1	1	2	2	2	0	2	1	1	1	0.839	0.727	1	0.834	0.739	100	3.85	8.7	243	127	52	5.7
	2	74	2	1		1	1	3	1	163.7	68.2	87.2	134	77	67	129	76	66				1	1	1	1	1	0	0	0	0	1	0.886	0.846	1	0.904	0.818	93	0.43	11.4	194	86	49	5.9
	2	73	1	1		1	1	3	1	155.5	53.8	71.5	121	76	84	120	70	78				1	1	2	1	2	0	1	0	1	1	0.82	0.719	1	0.791	0.687	97	2.24	14.4	182	196	34	5.6
	2	84	1	1		1	1	3	1	153.8	59	89.3	143	78	75	133	72	72	124	69	72	1	2	2	1	2	1	2	0	5	1	1.031	0.849	1	0.854	0.784	84	1.01	5.4	197	126	40	4.9
	2	74	1	1		1	1	3	3	152.5	57.1	79.3	138	74	76	128	71	76				1	1	2	1	2	0	1	0	1	1	0.866	0.698	1	0.851	0.732	92	3.52	6.9	199	121	63	5.3
	2	72	1	1		1	1	3	1	158.1	62.9	79.4	134	84	68	132	79	63				1	1	2	1	1	0	2	0	0	1	0.769	0.702	1	0.736	0.643	92	0.44	9.2	197	102	71	5.2
	2	74	2	2	2	1	2	3	2	156.5	57.3	81.3	135	73	69	141	76	67				1	1	2	2	2	0	2	1	3	1	0.816	0.791	1	0.876	0.777	76	0.39	29.2	125	80	39	6.9
	2	80	2	1		1	1	3	3	145.3	48	74.5	142	72	75	128	69	76	131	64	73	1	2	2	1	2	1	1	0	1	1	1.107	0.974	1	0.916	0.764	99	1.73	8.3	144	112	50	5.3
	2	70	1	2	2	1	1	1	1	158.5	81.5	103.5	104	68	60	103	62	57				1	1	2	1	2	0	1	0	1	1	0.813	0.663	1	0.812	0.693	91	1.44	14.6	189	221	44	5.3
	2	68	1	2	2	1	1	3	1	157.7	63.8	87	118	69	59	119	69	66				1	1	2	1	1	0	2	0	0	1	0.936	0.863	1	0.88	0.765	97	0.45	3.2	206	61	71	5.8
	2	78	1	2	2	1	1	3	1	150.9	59.5	91.1	123	64	100	135	64	96	121	68	96	1	2	2	1	2	1	1	0	4	1	0.671	0.585	1	0.881	0.798	118	0.3	5.4	186	201	38	7
	2	77	2	1		1	1	3	2	151.9	48	81.4	144	79	86	138	83	86				1	2	2	1	2	1	1	0	4	1	0.643	0.499	1	0.815	0.767	89	0.36	9.3	151	88	58	5.9
	2	70	2	1		1	1	3	1	143.9	54.6	79.1	133	75	57	131	79	59				1	1	2	1	1	0	1	0	0	1	0.535	0.468	1	0.598	0.494	86	0.23	11	127	163	35	5.6
	2	77	2	2	2	1	2	3	1	147.9	49.3	88.5	156	78	69	160	70	68				1	2	2	1	2	3	2	0	1	1	0.933	0.826	1	0.755	0.648	110	1.3	6.2	198	274	38	7.7
	1	71	1	1		1	1	2	1	167.7	67.2	79.1	127	75	59	111	70	57	113	71	56	1	1	2	1	2	0	2	0	1	1	0.806	0.696	1	0.77	0.632	92	0.41	7.1	150	56	48	5.3
	2	70	2	1		1	1	3	1	148.7	49.4	76.5	113	62	59	103	63	61	113	65	63	1	1	2	1	2	0	2	0	3	1	0.906	0.816	1	0.804	0.775	90	1.94	3.7	197	60	50	5.4
	2	71	2	2	2	1	1	3	2	148.7	53.6	81.2	139	76	65	143	77	62				1	1	2	1	2	0	3	0	1	1	0.729	0.611	1	0.695	0.602	149	3.08	3.9	145	67	73	8.7
	2	65	1	1		1	1	3	2	151.2	54.7	84.7	117	64	64	115	63	61				1	1	2	1	2	0	3	0	2	1	0.749	0.653	1	0.74	0.641	103	0.64	9.1	244	165	60	6
	2	66	2	1		1	1	3	1	157.9	47.5	65.2	129	76	58	123	75	57				1	1	2	1	1	0	1	0	0	1	0.675	0.602	1	0.8	0.713	90	12.63	6.8	181	80	63	5.3
	1	69	2	2	2	1	1	3	1	163.9	66.5	90.2	137	72	52	136	73	53				1	1	2	1	2	0	1	0	2	1	0.737	0.635	1	0.679	0.57	109	0.36	8.7	123	118	41	6.1
	1	74	2	2	2	1	1	2	2	171	73.8	89	121	72	89	134	99	105	127	83	109	1	1	2	1	2	0	6	0	7	1	0.834	0.795	1	0.925	0.814	127	0.95	9.3	105	87	36	7
	2	71	1	1		1	1	3	1	154.3	51.5	71	120	83	66	133	83	65	128	84	64	1	1	2	1	2	0	3	0	1	1	0.793	0.642	1	0.64	0.595	82	0.25	5.4	294	113	74	5.4
	1	82	1	2	2	1	1	2	1	170.7	79	99	132	69	86	125	63	85				1	2	2	2	2	8	9	6	9	1	0.837	0.711	1	0.649	0.577	131	0.67	14.6	133	104	43	6
	2	72	2	1		1	1	3	1	162	60	83.3	138	89	83	127	74	72	130	83	77	1	1	2	1	2	0	4	0	4	1	0.766	0.643	1	0.773	0.661	107	0.28	9.1	173	100	58	5.4
	2	65	1	1		1	1	3	1	158.7	53.4	73.2	132	71	55	131	67	51				1	1	2	1	2	0	1	0	5	1	0.929	0.814	1	0.877	0.809	85	0.21	5.4	174	197	43	5
	1	69	1	1		1	1	2	1	169.2	72.1	84.5	122	71	69	124	66	63				1	1	2	2	2	0	1	1	1	1	0.78	0.673	1	0.777	0.655	96	1.18	7.6	198	73	42	5.7
	2	74	1	1		1	2	3	1	150.8	45.1	74.3	114	62	61	115	61	60				1	2	2	2	2	2	1	5	1	1	0.942	0.788	1	1.428	1.352	83	0.46	2.8	221	102	54	5.7
	2	71	2	1		1	1	3	2	145.8	54.9	87.5	115	67	68	112	65	67				1	1	1	1	2	0	0	0	1	1	0.616	0.522	1	0.689	0.623	90	0.98	7	188	78	67	5.6
	2	71	2	1		1	1	3	1	154.9	63.1	92	133	70	55	135	59	56	121	64	57	1	1	1	1	1	0	0	0	0	1	0.699	0.614	1	0.869	0.803	82	1.34	7.9	226	121	57	5.4
	2	82	2	1		1	1	3	1	160.4	53.6	76.5	130	73	78	144	80	77	142	78	78	1	1	2	1	2	0	6	0	1	1	0.879	0.773	1	0.797	0.713	85	0.5	5.9	199	132	49	5.4
	2	73	2	2	2	1	1	1	1	154.6	67.6	96	151	64	85	157	68	86				1	1	2	2	2	0	3	2	2	1	0.808	0.728	1	0.897	0.777	122	8.78	9.7	170	131	48	7.3
	2	73	2	1		1	1	3	2	148.4	62.3	93.5	130	84	68	111	76	68	123	87	70	1	1	1	1	2	0	0	0	1	1	0.671	0.619	1	0.601	0.529	90	1.78	7.5	191	271	42	5.3
	2	80	2	1		1	1	3	1	149.1	61	90.8	176	87	65	175	84	67				1	1	1	1	1	0	0	0	0	1	1.056	0.911	1	0.687	0.619	96	0.63	12.6	201	104	51	5.8
	2	76	1	1		1	1	1	1	148.4	43.8	69.2	125	71	66	121	74	68				1	1	1	1	1	0	0	0	0	1	0.666	0.561	1	0.728	0.584	78	7.68	4.2	173	156	68	5.3
	2	71	2	1		1	1	3	1	143.4	51.1	81	133	79	80	133	79	83				1	1	2	1	1	0	1	0	0	1	0.696	0.591	1	0.63	0.528	92	0.44	3.7	176	191	50	5.6
	2	77	1	2	2	1	1	3	2	146.8	43.9	72.2	148	72	59	139	68	56				1	2	2	1	2	2	2	0	3	1	0.754	0.642	1	0.832	0.729	104	0.33	3.5	162	146	38	6.8
	1	75	2	2	2	1	1	2	1	165.8	62.8	78.9	110	69	71	106	71	70				1	2	2	1	2	2	4	0	5	1	0.712	0.608	1	0.859	0.734	110	0.64	2.5	104	56	39	7
	2	68	1	1		1	1	3	2	153.2	49.9	76.3	122	75	69	123	71	73				1	1	2	2	2	0	1	1	4	1	0.758	0.68	1	0.953	0.838	88	0.49	4.7	184	110	50	5.4
	2	68	1	2	2	1	1	3	1	161.4	60.2	83	151	74	57	132	73	59	141	75	58	1	1	2	1	1	0	2	0	0	1	0.935	0.753	1	0.831	0.691	102	2.6	16.3	158	152	40	6.3
	1	70						2	3	164.8	62.6	81	115	62	55	102	61	58	110	65	56	1	2	2	2	2	1	3	2	2	1	0.811	0.716	1	0.743	0.654	84	5.5	4.6	182	111	40	5.8
	1	75	1	1		1	1	2	2	169.6	66.8	89.6	143	97	104	121	77	95	136	100	113	1	1	2	1	2	0	3	0	1	1	0.838	0.699	1	0.793	0.674	77	2.76	1.8	104	70	49	5
	2	70	2	1		1	1	3	1	156.6	60	94.1	115	68	45	112	68	44				1	1	2	1	1	0	1	0	0	1	0.808	0.713	1	0.776	0.67	86	1.2	4.1	155	82	49	4.9
	2	77	2	1		1	1	3	1	145.3	52.8	73.3	146	78	80	144	73	74				1	1	2	1	2	0	2	0	2	1	0.722	0.663	1	0.759	0.71	94	1.12	5.2	195	95	52	5.3
	2	66	1	1		1	1	3	1	153.2	62.7	77.3	164	86	60	144	82	56	153	86	55	1	2	2	2	2	1	3	1	3	1	0.837	0.719	1	0.879	0.764	93	1.29	11.1	163	96	55	5.5
	2	79	2	2	2	1	2	3	1	142.6	43	70.7	144	64	66	145	64	64				1	1	2	1	2	0	4	0	4	1	0.649	0.606	1	0.742	0.651	105	0.4	4.9	121	65	39	7.4
	2	74	2	1		1	1	3	1	145.1	41	66.2	131	72	85	133	69	87				1	1	1	1	2	0	0	0	1	1	0.714	0.619	1	0.723	0.634	97	0.57	9.1	216	63	73	5.6
	2	75	2	1		1	1	3	1	153.4	66.7	95.2	159	80	65	137	73	64	140	76	65	1	1	2	1	2	0	2	0	3	1	0.877	0.771	1	1.264	1.242	105	1	18.8	237	284	48	6.1
	1	74	2	2	2	1	1	1	2	170.2	74.4	93.2	133	78	84	124	73	81				1	2	2	2	2	2	1	1	2	1	0.865	0.818	1	0.947	0.818	95	1.16	9.1	132	67	55	6.2
	2	74	2	1		1	1	3	1	150.7	60.8	77.8	122	43	74	108	52	69	107	60	70	1	1	2	2	2	0	2	1	1	1	0.998	0.861	1	0.97	0.893	78	2.09	6.5	157	143	44	5.6
	1	76	2	2	2	1	1	3	1	170.3	63.5	75.2	146	79	72	144	77	72				1	1	2	1	2	0	1	0	1	1	0.848	0.758	1	0.984	0.927	120	2.09	7.5	217	131	38	6.7
	2	76	2	1		1	1	3	1	146.7	59.2	80.8	144	75	79	132	74	81	136	72	78	1	1	2	1	2	0	3	0	6	1	0.793	0.73	1	0.865	0.775	85	3.16	9.7	193	82	56	5.8
	1	75	1	2	2	1	1	2	1	168.9	75.1	106	149	70	80	141	69	79				1	2	2	2	2	2	3	2	1	1	0.734	0.641	1	0.861	0.779	132	7.47	19.3	109	121	31	7.8
	2	66	1	1		1	1	3	1	155.4	59.2	86.5	130	79	61	123	69	61				1	1	2	1	2	0	1	0	3	1	0.699	0.604	1	0.646	0.586	98	0.25	3	139	53	61	5.7
	2	67	1	2	2	1	1	3	1	141	42.3	67.5	137	65	54	135	64	52				1	1	2	1	2	0	1	0	1	1	0.757	0.639	1	0.787	0.664	104	0.48	3.3	197	161	49	6.2
	1	74	2	1		1	1	2	1	156.8	65.1	97.9	121	56	67	110	44	67	105	51	67	1	1	2	1	2	0	1	0	1	1	0.881	0.799	1	0.818	0.742	95	0.35	6.1	185	91	56	4.7
	1	84	1	2	2	1	1	3	3	159.6	47.2	72.5	120	62	62	114	61	63				1	2	2	2	2	8	2	8	2	1	0.969	0.843	1	0.887	0.842	217	0.35	2.8	189	95	44	9.6
	2	76	1	1		1	1	3	1	158.8	61.1	78.8	109	64	80	117	69	85	112	67	80	1	1	2	1	1	0	3	0	0	1	0.849	0.784	1	0.703	0.636	95	1.34	3.9	183	110	42	5.5
	2	75	2	1		1	2	3	1	155.6	50.3	72.6	138	74	63	132	73	61				1	2	2	1	2	1	2	0	2	1	0.756	0.731	1	0.751	0.727	95	0.28	4.9	144	60	51	5.7
	2	70	1	1		1	1	3	1	158.6	63.2	87.5	119	71	66	111	65	66				1	1	2	1	2	0	5	0	4	1	0.723	0.671	1	0.766	0.68	88	0.28	11.5	165	94	48	5.5
	1	74	2	1		1	1	1	2	165.8	69.3	95.3	134	49	39	127	63	71	132	74	65	1	2	2	1	2	2	6	0	4	1	0.827	0.693	1	0.833	0.787	95	0.67	6	155	114	49	6.1
	2	75	1	1		1	1	3	1	143.3	47.9	72.4	120	92	65	122	67	66				1	1	2	1	2	0	1	0	2	1	0.782	0.653	1	0.724	0.627	78	0.74	6.4	149	113	45	5.1
	1	76	2	1		1	2	2	1	160.1	63.5	86.2	114	62	75	107	60	74				1	1	2	2	2	0	5	1	3	1	0.71	0.624	1	0.919	0.797	99	0.33	9.9	110	99	39	5.9
	2	72	2	2	2	1	2	3	1	159.4	75.7	96.2	163	85	83	170	82	84				1	2	2	2	2	1	6	3	3	1	0.784	0.677	1	0.814	0.651	106	1.11	4.9	158	55	68	6.9
	1	72	2	1		1	1	2	1	154.6	61	89.8	166	84	79	141	87	80	137	89	80	1	2	2	2	2	3	9	1	9	1	0.79	0.7	1	0.885	0.852	87	0.5	4.2	274	152	52	5.4
	2	66	1	1		1	1	3	1	150.5	55.3	85.1	126	71	53	114	68	50	126	69	54	1	1	1	1	2	0	0	0	1	1	0.667	0.562	1	0.649	0.524	75	0.41	2.9	127	163	37	5.4
	2	71	2	1		1	1	3	1	156.6	62	80.8	129	81	64	126	79	63				1	1	2	1	2	0	1	0	1	1	0.82	0.708	1	0.831	0.714	82	0.62	12.3	189	67	50	5.5
	1	82	1	1		1	1	2	2	160.5	61.7	87.6	149	79	57	137	81	58	140	79	56	1	1	2	1	2	0	1	0	1	1	0.819	0.74	1	0.894	0.759	99	0.59	9.7	177	194	34	5.3
	2	78	2	1		1	1	3	1	141.9	58.4	86.5	138	77	69	141	83	69				1	2	2	2	2	1	5	2	3	1	0.872	0.811	1	0.943	0.83	84	0.34	6.5	161	102	48	5.8
	2	78	1	1		1	1	3	1	149	49.2	78.7	114	65	74	111	67	71				1	1	2	1	2	0	1	0	1	1	0.686	0.611	1	0.738	0.637	98	6.04	6.6	161	264	39	5.6
	1	68	1	1		1	1	2	3	176.4	74.1	91.5	111	70	70	110	73	70				1	1	2	1	2	0	2	0	2	1	0.725	0.629	1	0.805	0.705	87	2.71	4.2	211	351	49	5.2
	2	79	2	1		1	1	3	1	141.8	48.5	87.5	124	68	76	126	69	74				1	1	2	1	2	0	1	0	1	1	0.737	0.618	1	0.753	0.642	71	0.55	17.7	183	148	76	5.6
	2	66	2	2	2	1	2	3	1	153.6	66.5	92.5	114	62	70	118	67	70				1	1	2	2	2	0	3	1	2	1	0.633	0.561	1	0.778	0.677	166	4.3	9.9	166	139	50	8.5
	2	70	2	1		1	1	3	1	159	57.9	76.5	123	73	70	136	77	70	137	76	72	1	1	2	2	2	0	3	1	1	1	0.886	0.76	1	0.863	0.782	77	1.38	6	222	160	57	5.4
	1	71						2	1	154.3	48	76.6	93	58	81	95	56	80				1	2	2	2	2	1	3	1	1	1	0.895	0.868	1	0.637	0.543	81	1.43	3.1	151	90	44	4.8
	1	71	2	1		1	1	3	3	160.6	64.1	88.4	121	75	64	121	75	63				1	1	2	1	2	0	1	0	3	1	0.719	0.653	1	0.758	0.655	82	3.9	3.3	174	75	50	5.1
	2	71	1	1		1	1	3	2	153.4	54.2	77.5	125	71	77	125	74	71				1	1	1	1	2	0	0	0	1	1	0.723	0.6	1	0.672	0.582	95	0.25	6	166	83	52	5.2
	2	75	2	2	2	1	2	3	2	151.9	57.9	82.3	172	83	65	144	76	60	164	80	62	1	1	2	2	2	0	4	1	4	1	0.822	0.78	1	0.931	0.865	104	2.14	11.7	219	197	44	6.3
	1	66	1	1		1	2	2	3	170.9	76.7	91.7	149	102	81	124	90	74	131	90	63	1	2	2	1	1	1	2	0	0	1	0.866	0.778	1	0.787	0.666	111	2.18	6.3	162	76	31	6
	2	80	2	1		1	1	3	1	146.5	55.3	83.6	134	75	95	124	68	71	127	66	80	1	1	1	1	1	0	0	0	0	1	0.776	0.701	1	0.845	0.719	95	3.51	8.6	158	142	55	6.8
	1	79	2	2	2	1	1	2	2	160	70	96	127	72	71	117	70	73	121	72	73	1	1	1	1	2	0	0	0	2	1	0.791	0.68	1	0.789	0.69	114	0.92	9.7	175	140	28	6.9
	2	72	1	1		1	1	3	2	159	42	62.3	138	84	84	135	89	83				1	1	2	1	2	0	2	0	1	1	0.734	0.666	1	0.699	0.642	103	0.52	2.8	249	88	91	5.7
	1	72	2	1		1	1	2	1	163.5	62.5	79.7	144	78	55	139	72	54				1	2	2	1	2	1	7	0	3	1	0.904	0.828	1	0.89	0.821	97	0.44	4.7	162	123	44	5.2
	2	68	1	1		1	1	3	1	148.3	56.6	76.4	117	74	64	112	72	71				1	1	2	1	2	0	1	0	2	1	0.686	0.609	1	0.614	0.521	96	0.63	4.9	219	180	59	5.2
	1	66						2	3	174.2	53.4	67.3	112	66	62	121	72	61				1	1	1	1	1	0	0	0	0	1	0.814	0.742	1	0.817	0.682	81	0.25	5.7	166	98	59	5
	2	68	1	1		1	1	3	1	155.1	52	70.4	135	76	60	126	76	60				1	1	1	1	2	0	0	0	4	1	0.634	0.537	1	0.752	0.625	77	0.89	2.2	166	112	51	5.2
	2	74	1	1		1	2	3	1	147.9	58.8	79.5	128	73	63	136	76	63				1	1	2	1	2	0	2	0	2	1	0.754	0.72	1	0.804	0.745	92	0.15	11.1	137	103	48	5.3
	1	80	1	1		1	1	2	1	163.4	69.4	90.3	114	65	74	128	69	73	126	72	72	1	1	2	1	2	0	4	0	5	1	0.808	0.755	1	0.781	0.685	88	1.72	6.4	149	116	50	5.1
	2	75	1	1		1	1	3	1	157.8	76.7	88.4	133	81	69	143	77	71	149	86	71	1	1	2	1	2	0	1	0	2	1	0.93	0.814	1	0.897	0.808	102	0.3	6.4	245	148	51	5.6
	2	77	2	2	2	1	1	2	3	155.4	47.7	68.5	158	85	79	148	84	79	158	85	79	1	1	2	1	2	0	2	0	5	1	0.785	0.652	1	0.719	0.618	135	0.88	3.5	210	73	82	6.4
	2	70	1	1		1	1	3	1	159	84.4	98.8	132	82	71	142	82	70	135	86	71	1	2	2	2	2	1	1	1	3	1	0.969	0.949	1	0.991	0.951	89	2.54	14.8	209	115	45	5.1
	1	69	2	1		1	1	2	3	166.4	71.1	91.7	117	71	57	116	67	57				1	2	2	2	2	1	2	1	1	1	0.872	0.786	1	1.041	0.898	86	0.22	5.6	101	78	41	5.5
	2	65	2	1		2	1	3	1	159.7	63.9	78.4	130	76	73	136	75	71				1	2	2	2	2	1	2	1	1	1	0.808	0.793	1	0.848	0.775	84	0.41	5.2	140	74	48	5.3
	2	71	1	1		2	1	3	1	147.8	49.5	74.8	125	61	59	132	63	59				1	1	2	1	2	0	2	0	3	1	0.834	0.76	1	0.803	0.692	93	0.66	4.7	136	59	45	5.8
	1	79	2	1		2	2	1	1	165	69	98	103	57	70	98	50	69				1	2	2	2	2	2	9	4	9	1	0.96	0.847	1	0.772	0.676	86	2.96	6.9	164	158	43	6.1
	2	70	1	1		1	1	3	1	151.5	60.9	80	120	67	71	117	63	68				1	1	1	1	2	0	0	0	2	1	0.789	0.701	1	0.806	0.762	102	5.39	16.6	209	89	51	6
	1	73	1	1		1	2	2	1	162.6	63.6	86.9	109	61	71	112	55	69				1	2	2	1	2	1	5	0	5	1	0.739	0.663	1	0.861	0.75	103	0.38	28.4	112	388	27	6.9
	2	74	1	1		1	1	3	1	152.8	64.1	86.3	133	65	65	129	67	64				1	1	1	1	1	0	0	0	0	1	0.757	0.712	1	0.784	0.666	88	1.24	5.5	167	68	49	5.5
	2	68	1	1		1	1	3	1	155.6	70.5	88.9	106	68	56	115	70	55				1	1	2	1	2	0	1	0	1	1	1.066	0.946	1	0.889	0.764	101	2.32	16.1	148	145	45	5.4
	2	68	2	1		1	1	3	1	145.9	49.9	72.9	154	72	58	159	78	59				1	1	1	1	2	0	0	0	4	1	0.547	0.466	1	0.567	0.51	110	0.64	7.1	189	164	45	6
	2	84	1	1		1	1	3	1	149.8	56.5	90.2	147	83	64	145	75	61				1	1	2	1	2	0	3	0	2	1	0.907	0.764	1	0.735	0.66	94	0.5	7.5	218	185	42	6
	2	79	2	1		1	1	3	1	156.3	62.9	88.3	132	69	59	121	66	57	136	71	60	1	1	2	1	2	0	3	0	1	1	0.964	0.83	1	0.927	0.836	101	0.31	4.7	199	74	62	6.1
	2	84	2	1		1	1	2	1	146.8	54	82.5	122	67	76	115	71	79				1	1	2	1	2	0	3	0	4	1	0.805	0.707	1	0.936	0.866	90	0.67	6.7	258	222	42	5.7
	2	69	1	1		1	1	1	1	155.3	43.3	65.3	125	86	88	115	80	86	118	76	81	1	1	2	1	2	0	4	0	4	1	0.726	0.618	1	0.769	0.691	90	2.26	2.3	248	100	77	5.9
	1	74	2	1		1	1	2	3	166.8	64.5	84.3	150	82	73	134	75	73	136	79	73	1	1	2	2	2	0	4	1	5	1	0.786	0.673	1	0.919	0.819	105	2.03	3.2	175	127	52	5.5
	2	78	1	2	2	1	1	3	1	153.7	57.2	93.4	100	58	60	105	57	58				1	1	2	1	2	0	4	0	1	1	0.888	0.825	1	0.763	0.664	100	0.57	4.2	122	55	46	8.4
	2	77	1	1		1	1	3	1	156	66.1	93.1	136	80	81	141	86	87				1	1	2	1	2	0	1	0	1	1	0.87	0.832	1	0.823	0.756	98	2.69	13.5	192	129	36	5.5
	2	81	2	2	2	1	2	3	1	151.6	54.6	81.6	146	69	75	138	69	79				1	2	2	2	2	3	2	2	5	1	1.021	0.991	1	1.082	0.981	139	1	7.3	96	101	27	5.7
	2	84	2	2	2	1	1	3	1	154.5	59.4	90.3	141	81	76	133	81	80				1	2	2	2	2	1	7	2	3	1	0.815	0.758	1	1.016	0.969	100	2.4	5.7	166	153	39	5.8
	2	69	2	1		1	1	3	1	162	61.8	79	134	74	58	131	73	54				1	1	2	1	2	0	2	0	3	1	0.852	0.832	1	0.914	0.874	93	2.53	4.6	175	103	64	5.4
	2	78	2	1		1	2	3	1	165.6	64	89.5	117	63	70	101	59	70	109	61	71	1	1	2	1	2	0	2	0	4	1	0.754	0.718	1	0.701	0.611	83	0.42	7.5	154	58	70	5.3
	2	69	2	1		2	1	3	1	159.6	59.5	75.7	130	97	78	114	78	89	110	71	72	1	2	2	2	2	4	5	4	5	1	0.741	0.691	1	0.73	0.629	82	0.74	7	128	93	53	5.7
	2	68	1	2	2	1	1	3	1	151.3	48.6	69.2	119	64	81	117	61	78				1	2	2	2	2	2	1	8	1	1	0.708	0.593	1	1.047	0.888	87	1.27	5.1	159	62	55	8.6
	2	72	2	1		1	1	3	1	148.5	56.9	87.3	121	67	67	140	68	72	121	64	66	1	2	2	1	2	2	3	0	3	1	0.637	0.501	1	0.915	0.845	101	0.73	8.7	168	82	50	5.9
	2	77	2	1		1	1	3	1	152.9	59.3	94.3	140	84	74	136	84	71				1	2	2	2	2	1	7	2	4	1	0.846	0.776	1	0.878	0.775	99	0.49	7.8	221	133	41	5.4
	2	66	1	1		1	1	3	1	154.6	61.5	85	102	65	61	111	67	60				1	1	1	1	2	0	0	0	1	1	0.71	0.639	1	0.738	0.614	80	2.56	5.2	242	197	57	5.5
	2	74	1	1		1	1	3	1	147.6	50.5	78.5	140	66	69	135	74	68				1	1	2	1	2	0	4	0	2	1	0.76	0.679	1	0.9	0.819	102	1.28	5.5	219	165	60	5.6
	2	74	1	1		1	1	3	1	153.7	60.5	85	159	89	68	164	83	65				1	1	2	2	2	0	3	1	5	1	0.916	0.779	1	0.867	0.79	83	0.52	5.2	252	104	51	4.9
	2	67	2	1		1	1	3	3	157.4	63.4	80.4	129	78	62	111	75	61	124	82	58	1	2	1	1	2	1	0	0	1	1	0.881	0.772	1	0.894	0.821	78	1.06	4.8	162	68	43	5.6
	1	72	1	1		1	1	2	1	164.9	76.5	90.2	131	80	72	126	79	68				1	1	2	1	2	0	1	0	1	1	0.75	0.712	1	0.879	0.72	91	0.44	5.7	194	114	46	6
	2	69	2	2	2	1	2	3	1	158.1	58.6	87.4	180	99	79	156	93	77	160	83	74	1	2	2	2	2	2	7	1	7	1	0.797	0.761	1	0.812	0.73	97	1.07	11.5	176	108	69	6.3
	1	67	2	2	2	1	1	2	3	175	82.8	97.8	152	83	63	144	80	64				1	1	2	1	2	0	1	0	3	1	0.692	0.605	1	0.744	0.636	145	1.42	21	139	138	42	6.2
	2	77	2	1		1	1	3	1	152.5	55.6	80.7	147	76	62	130	70	61	134	74	61	1	1	2	1	2	0	3	0	2	1	0.697	0.647	1	0.723	0.646	82	0.96	3.9	140	57	61	5.1
	1	82	2	1		1	1	2	1	156.5	60.2	85.6	145	82	60	143	84	57				1	1	2	1	2	0	2	0	4	1	0.857	0.743	1	0.893	0.81	96	0.64	3.9	210	167	61	5.2
	2	77	2	2	2	1	1	3	1	159.2	61.8	79.3	128	71	67	134	73	63				1	1	2	1	2	0	6	0	5	1	0.785	0.716	1	0.72	0.648	126	0.34	5.1	147	133	34	6.4
	1	80	1	1		2	2	2	1	159.8	52.9	71.6	122	69	60	123	66	60				1	2	2	2	2	2	4	5	4	1	0.796	0.679	1	0.833	0.717	90	0.29	3.9	117	91	40	5.4
	1	78	2	2	2	1	1	2	3	174.5	78.3	93.2	142	76	53	156	79	53	150	79	53	1	1	2	1	1	0	1	0	0	1	0.771	0.713	1	0.794	0.744	90	1.34	9.6	171	157	59	6
	2	78	1	1		1	1	3	2	146.2	44.8	74.5	134	86	65	129	67	62	130	66	60	1	2	2	2	2	1	2	6	1	1	0.88	0.765	1	0.881	0.817	97	0.3	13.8	192	87	82	5.7
	1	73	2	2	2	1	1	2	3	171.2	75	94.1	143	71	56	126	71	58	144	75	60	1	2	2	1	2	1	2	0	4	1	0.762	0.663	1	0.857	0.756	89	0.43	6	136	106	63	5.9
	2	71	1	1		1	1	3	1	157.9	54.9	80.1	118	64	63	143	73	63	121	68	62	1	1	2	1	2	0	2	0	1	1	0.801	0.738	1	0.808	0.673	90	1.16	4	173	146	44	5.4
	2	72	1	2	2	1	1	3	1	153.8	61	79.8	149	74	75	156	73	73	160	70	69	1	1	2	1	2	0	1	0	3	1	0.817	0.72	1	0.816	0.695	123	0.86	144.1	222	143	71	9.2
	2	75	2	2	2	1	1	3	1	151.2	58	88.5	113	62	85	110	61	81				1	1	2	1	2	0	2	0	1	1	0.938	0.885	1	0.884	0.84	148	0.38	5.8	116	109	41	7.7
	2	73	2	2	2	1	1	3	1	147.3	57	86.5	160	82	59	158	81	58				1	1	2	1	2	0	1	0	3	1	0.832	0.749	1	0.735	0.606	100	0.77	4.4	226	154	65	6.4
	2	72	2	1		1	1	3	1	150.7	61.9	85.2	120	70	65	112	69	67				1	1	2	1	2	0	1	0	2	1	0.638	0.556	1	0.769	0.649	97	0.66	13.3	137	87	46	5.6
	2	73	1	1		1	1	3	2	158.8	67	86.8	150	81	69	149	85	70				1	2	2	1	2	4	2	0	1	1	0.806	0.676	1	0.697	0.605	101	2.63	9.1	236	130	42	5.6
	1	72	2	1		1	1	2	3	164.5	63	88.2	144	79	56	120	75	63	137	76	60	1	1	1	1	2	0	0	0	1	1	0.806	0.728	1	0.887	0.765	85	0.31	3.3	214	102	50	5.3
	2	72	1	1		1	1	3	2	155.9	60.2	78.8	108	61	55	112	61	56				1	1	2	1	2	0	1	0	2	1	0.912	0.8	1	0.894	0.819	85	2.52	3.9	180	137	48	5.3
	1	71	1	1		1	1	3	2	160.3	57.1	81.7	132	69	73	125	70	76				1	1	2	1	1	0	2	0	0	1	0.528	0.464	1	0.63	0.586	99	0.62	4.2	186	77	55	5.2
	2	68	2	1		1	1	3	1	147.4	53.6	81.3	153	91	62	148	85	58				1	1	1	1	2	0	0	0	1	1	0.835	0.726	1	0.784	0.666	69	1.21	3.6	143	57	37	5.5
	1	75	2	1		1	1	2	3	170	77	93.2	132	72	65	125	67	63				1	2	2	2	2	3	9	5	6	1	0.91	0.827	1	0.853	0.785	99	0.76	11	157	324	35	5.9
	2	72	2	1		1	1	3	1	162.3	82	89.6	106	71	59	105	65	57				1	1	2	1	1	0	1	0	0	1	0.738	0.664	1	0.811	0.682	88	0.52	8.2	162	79	60	5.4
	1	67	1	2	2	1	1	2	3	165.7	65.8	85.7	113	73	76	113	74	74				1	1	1	1	1	0	0	0	0	1	0.776	0.711	1	0.809	0.7	109	0.07	6.2	209	91	57	5.2
	2	68						3	1	155.4	54.5	75.2	113	71	90	120	76	88				1	1	2	1	2	0	2	0	2	1	0.664	0.597	1	0.724	0.633	92	1.66	15.8	158	298	33	5.3
	2	70	1	1		1	1	3	1	157.7	63.5	86	155	78	45	140	81	48	145	90	49	1	2	1	1	1	1	0	0	0	1	0.869	0.754	1	0.868	0.733	87	1.65	11.8	259	251	37	5.9
	1	70	2	2	2	1	1	2	1	170	76.7	93.5	130	78	60	132	72	56				1	1	2	2	2	0	1	1	2	1	0.803	0.68	1	0.665	0.587	110	1.25	6.1	130	95	35	6.4
	2	71	1	1		1	1	3	1	154.2	58	82.5	112	73	72	112	65	70				1	1	2	1	2	0	2	0	2	1	0.663	0.553	1	0.549	0.485	86	1.26	7.7	228	226	43	5.7
	2	68	2	1		1	1	3	1	156.6	61	84.1	128	72	53	129	74	59				1	1	2	1	1	0	5	0	0	1	0.763	0.675	1	0.851	0.797	98	0.94	2.8	160	78	52	5.6
	2	68	2	1		1	1	3	1	152.7	78.3	95.8	143	84	52	125	81	53	126	78	51	1	1	2	2	2	0	2	1	2	1	0.876	0.844	1	0.878	0.796	84	2.91	6.1	249	185	47	5.4
	2	65	1	1		1	1	3	3	152.9	67.4	92.7	112	67	59	112	67	61				1	1	2	1	2	0	1	0	1	1	0.644	0.547	1	0.737	0.637	83	1.29	10.8	200	70	56	5.5
	1	67	1	1		1	2	2	1	164.1	59.1	77.4	100	60	57	106	59	60				1	1	2	2	2	0	3	1	4	1	0.832	0.78	1	0.974	0.804	77	0.27	2.5	133	62	41	5.1
	2	66	1	1		1	1	3	2	159.9	58.4	81.7	128	80	71	121	74	73				1	1	2	1	2	0	2	0	2	1	0.696	0.571	1	0.806	0.677	74	1.19	2.9	164	82	50	5.4
	2	71	2	1		1	1	3	2	156.1	64.2	82.3	122	69	66	119	69	62				1	1	1	1	2	0	0	0	1	1	0.782	0.698	1	0.839	0.735	89	0.66	5.8	202	171	61	5.9
	2	64	2	1		1	1	3	2	153	58.6	85.4	129	75	64	128	78	66				1	1	1	1	2	0	0	0	2	1	0.75	0.661	1	0.721	0.636	81	0.61	3.5	160	120	53	5.1
	1	74	2	2	2	1	1	3	2	169.4	67.1	82.4	132	68	78	141	67	75				1	1	2	1	1	0	1	0	0	1	0.924	0.769	1	0.778	0.738	136	0.15	7.3	151	113	45	6.1
	2	69	2	1		1	1	3	1	152.2	54.2	80	122	63	79	115	71	79				1	1	2	1	2	0	1	0	1	1	0.602	0.517	1	0.607	0.508	106	0.3	10.4	210	114	45	5.2
	2	72	1	1		1	1	3	2	155.1	54.4	73.5	108	69	65	118	71	68	111	71	68	1	1	2	1	2	0	2	0	2	1	0.651	0.579	1	0.691	0.612	93	0.56	4.1	204	102	58	5.4
	2	72	2	2	2	1	1	3	1	156.2	58.8	84.7	111	57	70	109	57	69				1	1	1	1	1	0	0	0	0	1	0.698	0.601	1	0.716	0.596	105	1.35	6.8	196	166	49	6.8
	1	67	2	1		1	2	2	3	169.9	78.2	90.6	120	78	84	122	82	84				1	1	2	2	2	0	5	1	2	1	0.781	0.673	1	0.842	0.74	93	0.71	7.6	175	187	40	5.5
	1	71	1	2	2	1	1	2	1	168.7	59.3	84.5	129	73	66	118	71	66	123	71	66	1	1	2	2	2	0	2	1	2	1	0.856	0.802	1	0.813	0.737	87	0.62	30.4	188	97	47	7.1
	2	66	1	1		1	1	3	1	156.4	52.2	74.3	101	61	72	110	62	71	112	68	74	1	1	1	1	1	0	0	0	0	1	0.767	0.723	1	0.734	0.623	93	0.66	7.6	229	105	56	5.4
	1	70	2	2	2	1	1	2	3	165.1	58.6	80.6	153	86	63	158	81	61				1	2	2	2	2	1	6	3	4	1	0.776	0.729	1	0.818	0.768	114	0.43	8.9	219	278	61	6.7
	2	68	2	1		1	1	3	1	149.3	51.3	84.7	143	81	62	133	75	59	120	73	59	1	1	2	1	2	0	4	0	3	1	0.757	0.655	1	0.863	0.748	83	0.29	4.2	257	124	78	5.3
	2	71	2	2	2	1	2	3	1	151.2	54.1	88.2	107	61	78	111	65	79				1	1	2	1	2	0	6	0	4	1	0.723	0.646	1	0.719	0.691	107	0.5	5.6	160	92	45	7.1
	1	76	1	1		1	1	2	3	175.1	69.2	93.1	124	62	47	117	60	49				1	1	2	1	2	0	2	0	4	1	0.915	0.865	1	0.891	0.859	77	1.09	3.7	187	125	41	5.2
	2	71	1	1		1	1	3	2	154.5	53.1	80.1	120	68	52	121	68	51				1	1	2	1	2	0	1	0	2	1	0.732	0.662	1	0.775	0.62	86	5.47	6.2	129	86	57	5.7
	2	66	2	1		1	1	3	3	160.6	65.7	96.8	137	86	69	127	79	63	126	81	64	1	1	1	2	2	0	0	1	3	1	0.579	0.5	1	0.758	0.691	82	0.41	7.2	149	113	65	5.5
	2	73	1	1		1	1	3	1	147.1	43.3	65.6	125	69	60	130	68	61				1	1	1	1	1	0	0	0	0	1	0.781	0.672	1	0.756	0.687	95	0.15	5.6	190	123	41	5.1
	2	74	2	1		1	1	3	1	146.7	48.9	69.4	121	79	68	122	75	68				1	2	1	1	2	1	0	0	1	1	0.776	0.716	1	0.761	0.663	95	3.04	5	162	91	65	6.2
	1	66	1	1		1	1	3	3	173.1	67.4	79	117	74	58	109	72	59				1	1	2	1	2	0	3	0	1	1	0.734	0.657	1	0.839	0.704	89	0.49	2.9	161	50	47	5.4
	2	66	2	1		1	1	3	1	153	56.7	77.6	123	72	64	120	67	64				1	1	2	1	2	0	2	0	2	1	0.794	0.694	1	0.75	0.615	98	9.38	10	172	143	49	5.5
	2	71	1	1		1	1	3	1	153.1	52	66.8	149	88	69	141	88	64				1	2	2	1	2	1	2	0	3	1	0.915	0.806	1	0.927	0.819	79	0.32	3.5	174	100	54	5.5
	1	76	2	1		1	1	2	3	171	78.5	95.5	138	68	57	151	72	57	141	67	55	1	2	2	2	2	2	8	2	8	1	0.845	0.801	1	0.957	0.826	94	1.24	5	135	102	36	5.4
	2	70	2	1		1	1	3	1	158.2	61.6	91.4	130	76	81	128	74	80				1	2	2	2	2	1	4	1	4	1	0.894	0.801	1	0.885	0.813	82	0.49	6.1	177	80	46	5.8
	2	70	1	1		1	1	3	1	154.5	57.6	88	114	67	67	112	65	65				1	1	1	1	2	0	0	0	2	1	0.706	0.594	1	0.736	0.635	87	0.57	17.3	183	191	59	5.5
	1	75	2	2	2	1	1	3	2	155.4	62.9	88.7	150	78	85	146	75	83				1	1	2	1	2	0	1	0	2	1	0.809	0.717	1	0.762	0.683	94	0.83	7.6	109	227	29	5.8
	2	66	1	1		2	1	3	1	149.6	54.5	87.6	130	74	65	126	73	62				1	1	2	1	2	0	1	0	1	1	0.612	0.549	1	0.62	0.523	95	1.13	11.4	195	94	45	6.4
	2	67	1	1		1	1	3	1	153.8	53.6	74.1	104	68	61	110	71	61				1	1	1	1	2	0	0	0	1	1	0.721	0.604	1	0.534	0.455	90	4.62	7.9	179	99	38	5.3
	1	65	2	1		1	1	1	1	165.1	72.1	87.5	124	74	61	123	71	63				1	1	1	1	2	0	0	0	2	1	0.854	0.737	1	0.881	0.793	102	11.45	4.9	209	121	54	5.4
	2	73	2	2	2	1	1	3	1	155.2	50.6	72.3	114	55	74	115	58	74				1	2	1	1	1	1	0	0	0	1	0.757	0.648	1	0.636	0.533	132	25.6	9.6	200	122	57	6.6
	1	77	1	2	2	1	1	2	3	164.6	64.3	83	143	81	77	145	86	75				1	1	2	1	2	0	2	0	2	1	0.84	0.804	1	0.784	0.683	123	0.69	5.2	181	327	60	7.5
	1	70	2	1		1	1	2	1	173.4	83.4	98.5	121	70	57	124	73	60				1	2	2	1	2	2	3	0	1	1	1.068	0.985	1	0.834	0.777	89	1.53	12.2	225	160	39	5.9
	2	71	2	2	2	1	1	3	1	160.8	66.9	88.5	115	72	79	110	69	79				1	1	1	1	1	0	0	0	0	1	0.9	0.804	1	0.793	0.709	110	2.03	22.1	197	356	38	6.3
	1	68						1	1	163.3	61.7	84.5	108	64	52	111	57	50				1	1	2	1	2	0	2	0	1	1	0.764	0.663	1	0.746	0.624	92	1.25	5.2	204	214	38	5.3
	2	72	2	1		1	1	3	1	155.8	62.9	83.6	146	76	66	143	76	65				1	1	2	1	2	0	3	0	3	1	0.959	0.939	1	0.964	0.823	102	0.81	10.2	197	156	49	5.8
	2	68	1	2	2	1	1	3	1	156.8	61	88.1	105	63	79	107	64	77				1	1	2	1	1	0	1	0	0	1	0.82	0.715	1	0.738	0.594	94	0.84	8.7	149	95	46	5.7
	2	72	2	1		1	1	3	1	151.1	53.7	88	137	83	77	147	81	75	149	91	77	1	1	1	1	1	0	0	0	0	1	0.749	0.647	1	0.736	0.646	101	0.61	10.5	221	135	49	6.1
	1	70	2	1		1	1	2	3	161.1	61.8	81.9	126	75	82	113	76	86	110	74	84	1	1	1	1	1	0	0	0	0	1	0.675	0.597	1	0.789	0.721	85	1.23	11	170	155	42	5.2
	1	71	1	1		1	1	3	2	164.5	62.2	81.3	113	67	61	114	67	62				1	1	1	2	2	0	0	2	3	1	0.803	0.747	1	0.998	0.906	92	1.3	3.5	138	153	34	5.3
	2	66	1	1		1	1	3	2	160.3	70.1	87.7	137	76	63	128	77	59				1	2	2	2	2	2	3	2	5	1	0.816	0.741	1	0.951	0.871	88	2.92	7.4	195	99	49	5.7
	1	71	2	1		1	1	1	2	170.6	77.1	91	131	71	64	131	66	64				1	1	2	2	2	0	4	3	3	1	0.949	0.82	1	0.958	0.895	84	0.6	6	235	131	43	5.5
	2	68	2	1		1	2	3	2	151.5	52.1	79.8	116	75	56	129	89	60	147	88	56	1	1	2	1	2	0	2	0	2	1	0.689	0.605	1	0.716	0.636	89	1.08	9	171	120	44	5.1
	2	66	1	1		1	1	3	3	151.3	45	69.8	123	79	64	118	75	62				1	1	2	1	1	0	1	0	0	1	0.593	0.527	1	0.604	0.513	91	0.01	4.9	224	70	71	5.2
	2	67	2	1		1	1	3	1	159.8	59.5	82	132	74	66	131	79	67				1	1	2	1	2	0	3	0	2	1	0.865	0.802	1	0.905	0.794	105	0.64	6.5	170	167	51	5.3
	2	68	2	2	2	2	1	3	1	160.2	64.2	86.3	150	75	48	138	73	46	146	67	46	1	2	2	2	2	1	4	2	5	1	0.73	0.66	1	1.056	0.89	137	1.15	5.4	167	143	52	6.6
	1	73	2	1		1	1	2	3	159.3	58.9	83	134	81	76	140	78	70				1	2	2	1	2	1	2	0	2	1	0.664	0.553	1	0.741	0.686	92	0.82	3.7	177	152	45	5
	2	65	1	1		1	1	3	2	160.2	54.8	70.3	135	77	63	124	82	66				1	1	2	2	2	0	2	1	1	1	0.647	0.578	1	0.697	0.591	84	0.42	4	225	142	51	5.8
	2	71	2	1		1	2	3	2	151.4	57.8	84.7	115	73	72	116	69	72				1	2	2	2	2	1	3	1	2	1	0.742	0.67	1	0.819	0.802	99	0.52	5.3	181	102	53	5.4
	2	65	2	1		1	1	3	1	153.3	55.2	71.8	128	84	58	129	87	60				1	1	1	1	2	0	0	0	1	1	0.81	0.672	1	0.744	0.695	87	0.32	3.6	164	118	43	5.8
	2	71	2	1		1	1	3	1	146.6	58.4	82.9	141	72	65	146	70	60				1	1	2	1	2	0	2	0	2	1	0.731	0.628	1	0.785	0.675	83	0.56	5.2	139	58	61	5.1
	2	71	2	1		1	2	3	1	158.1	55.8	83.2	134	79	65	117	71	62	116	71	63	1	1	2	1	2	0	1	0	3	1	0.759	0.651	1	0.748	0.651	111	2.47	12.1	233	555	40	5.6
	1	65						2	1	155	54.7	79.3	146	86	70	143	79	73				1	2	2	2	2	1	4	3	3	1	0.973	0.861	1	1.246	1.208	103	0.28	2.7	218	73	54	5.1
	1	69	2	1		1	1	2	3	169.9	62.9	85.8	116	74	75	113	71	77				1	1	2	1	2	0	2	0	2	1	0.831	0.692	1	1.035	0.874	91	0.59	3.3	175	84	56	5.9
	2	69	2	2	2	1	1	3	1	153.6	62.6	88.7	131	73	56	127	67	54				1	1	2	1	2	0	2	0	1	1	0.749	0.639	1	0.901	0.753	97	0.52	8.8	166	166	39	7.3
	2	73	1	1		1	1	3	1	155.8	61.7	86.8	169	84	55	161	80	53				1	1	2	1	2	0	2	0	2	1	1.011	0.958	1	0.945	0.856	80	1.59	10.6	222	118	54	5
	2	69	2	1		1	1	3	1	160.1	70.6	95.5	131	77	68	124	81	70				1	2	2	2	2	3	4	2	5	1	0.887	0.797	1	0.802	0.802	90	1.43	34.7	133	159	33	5.5
	1	71						2	2	163.9	55	81	116	73	95	123	68	74				1	1	2	1	2	0	2	0	2	1	0.778	0.678	1	0.907	0.835	93	2.01	3.4	179	69	42	5.5
	2	65	2	1		1	1	3	2	146.2	52.2	75.5	143	74	52	141	71	51				1	1	2	1	1	0	3	0	0	1	0.769	0.679	1	0.62	0.52	87	0.4	3.5	221	101	68	5
	1	74	1	2	2	1	1	3	2	167.6	55.5	79.8	119	69	71	116	70	71				1	1	2	2	2	0	2	1	2	1	0.776	0.652	1	0.922	0.874	76	0.18	19.8	136	95	31	5.8
	2	67	1	1		1	1	3	1	160.4	52.8	83.6	106	64	76	103	61	76				1	1	2	1	2	0	5	0	2	1	0.669	0.578	1	0.77	0.631	93	0.27	7.3	143	150	47	5.6
	1	77	2	2	2	1	1	2	2	174.9	74.8	94.6	138	68	65	139	70	66				1	1	1	1	2	0	0	0	2	1	1.106	1.071	1	0.901	0.837	129	24.44	8	185	205	48	6.9
	2	70	2	2	2	1	1	3	1	156.8	63.8	86.9	138	82	91	132	76	90				1	2	2	2	2	2	1	1	2	1	0.917	0.822	1	0.854	0.768	208	25.94	10.5	174	125	43	7.7
	2	69	1	1		1	1	3	2	148.6	47.1	68.7	110	62	71	104	56	67				1	1	2	1	2	0	1	0	1	1	0.663	0.632	1	0.714	0.646	95	0.15	4.2	192	72	57	5.4
	1	69	2	1		1	1	3	1	155.9	72.3	86.5	134	82	64	132	82	63				1	1	1	1	1	0	0	0	0	1	0.872	0.77	1	0.77	0.664	93	0.06	16.4	178	228	51	5.7
	2	77	2	1		1	1	3	3	146.9	58.1	87.6	142	76	54	116	70	50	115	68	52	1	2	2	1	2	1	2	0	3	1	0.905	0.838	1	0.949	0.809	107	1.31	13.9	194	176	38	5.8
	1	77	2	1		1	1	2	3	165.1	58.7	75.1	93	65	77	109	68	69	109	67	76	1	1	2	2	2	0	1	1	3	1	0.785	0.712	1	0.765	0.665	104	5.85	5.9	190	105	47	5.7
	2	71	1	1		1	1	3	1	154.9	50.6	75.5	123	76	67	124	78	68				1	1	2	1	1	0	2	0	0	1	0.795	0.983	1	0.77	0.602	96	0.47	14.8	168	126	45	5.1
	2	72	2	1		1	1	3	1	149.2	59	88.3	130	130	74	127	84	74				1	1	1	1	2	0	0	0	2	1	0.84	0.752	1	0.822	0.746	100	0.66	9.1	190	116	53	5.9
	2	71	2	1		1	1	3	1	151.3	71.2	94.3	138	81	52	128	79	50	129	80	55	1	2	1	2	2	1	0	1	1	1	0.725	0.615	1	0.809	0.731	92	1.2	5	173	89	61	5.8
	2	73	1	1		1	1	3	1	145.3	48.2	86.3	143	83	88	143	84	88				1	1	2	1	2	0	3	0	1	1	0.859	0.756	1	0.809	0.683	88	0.49	2.3	155	55	55	5.6
	2	76	2	1		1	1	3	1	158	61.1	86.2	141	87	72	137	87	75				1	1	2	1	2	0	1	0	1	1	0.886	0.82	1	0.618	0.518	110	0.3	5.6	199	126	76	6.9
	2	71						3	2	150.4	56.7	89.6	144	83	62	154	82	64	167	92	62	1	1	2	2	2	0	1	2	1	1	0.81	0.72	1	0.948	0.919	79	2.32	5.3	216	127	41	4.9
	2	69	1	1		1	2	3	1	149.4	59	81.6	131	71	75	121	68	72	111	70	70	1	1	2	1	2	0	2	0	2	1	0.747	0.659	1	0.71	0.624	95	2.62	4.7	169	162	45	6
	2	65	2	1		1	1	3	2	155.7	54.4	79.5	128	80	70	145	89	70	144	86	72	1	1	1	1	1	0	0	0	0	1	0.929	0.804	1	0.863	0.776	91	1.64	4.6	226	280	46	6.1
	2	72	2	1		1	1	3	1	156.1	64.4	82.4	135	71	63	140	72	64				1	1	2	1	1	0	2	0	0	1	0.894	0.736	1	1.014	0.853	95	0.16	5.7	127	96	38	5.7
	2	71	1	1		1	1	3	2	159.3	54.5	73.3	135	78	69	133	78	66				1	1	1	1	1	0	0	0	0	1	0.564	0.506	1	0.619	0.528	87	2.38	3.6	148	89	38	6.2
	1	75	2	1		1	1	3	3	151.9	55.1	80.2	150	77	53	142	74	54				1	2	2	2	2	1	4	2	3	1	0.667	0.552	1	0.648	0.542	91	0.33	8.2	183	140	40	5.5
	2	73	1	1		1	1	3	2	154.1	61.7	85.5	117	64	64	125	58	61				1	2	2	2	2	1	1	1	1	1	0.824	0.717	1	1.049	0.892	95	2.55	10.4	185	83	36	5.9
	1	76						2	1	154.4	63.1	82.4	122	71	73	126	73	73				1	1	2	2	2	0	1	1	2	1	0.938	0.877	1	0.931	0.801	90	0.98	3.4	148	88	35	5.5
	2	68	1	1		1	1	2	2	162.1	66.6	85.8	121	68	65	118	65	67				1	1	2	2	2	0	1	1	1	1	0.711	0.621	1	0.878	0.766	99	0.74	11.9	194	160	42	5.4
	2	74	2	2	2	1	1	3	1	146	48.9	72.5	161	90	83	155	84	83				1	1	2	1	2	0	4	0	2	1	0.825	0.77	1	0.88	0.831	102	2	14.2	138	114	57	6.4
	1	66	1	1		1	2	1	1	168.7	70.2	88.9	111	56	74	104	55	64				1	1	2	1	2	0	1	0	2	1	0.75	0.631	1	0.752	0.709	70	1.95	4.1	134	134	42	6
	2	70	2	1		1	1	3	1	144.9	54.3	76.6	125	84	59	125	74	60				1	1	2	1	2	0	3	0	3	1	0.614	0.502	1	0.673	0.585	92	0.29	4.9	247	120	73	5.7
	1	66	2	2	2	1	1	2	3	167.9	75.9	95.6	118	76	72	123	83	71				1	1	1	1	1	0	0	0	0	1	0.685	0.612	1	0.737	0.628	137	0.48	5.2	183	110	50	7.9
	2	70	2	2	2	1	1	3	1	147.6	58.9	94	125	77	83	128	74	81				1	1	2	2	2	0	4	1	4	1	0.658	0.583	1	0.873	0.823	100	2.51	5.8	140	74	40	6.6
	1	77	1	2	2	1	1	2	1	156.7	53.8	83.4	135	79	78	127	75	78				1	1	2	2	2	0	4	1	5	1	0.72	0.636	1	0.805	0.727	137	0.5	7.2	185	150	61	10
	2	75	2	1		1	1	3	1	152.7	53.2	80.8	139	89	55	135	85	56				1	1	1	1	2	0	0	0	2	1	0.935	0.862	1	0.881	0.86	83	0.42	3	184	65	57	5.4
	1	66	1	1		1	1	2	3	160.8	79.4	94.5	121	72	71	123	75	72				1	1	2	1	2	0	1	0	1	1	0.883	0.738	1	0.835	0.764	95	1.36	5.2	180	163	44	5.4
	2	75	2	2	2	1	1	3	2	153.1	57.9	94.6	134	72	58	130	67	56				1	1	2	1	2	0	6	0	7	1	0.674	0.599	1	0.861	0.79	116	0.57	18.7	146	108	44	7
	2	71	2	1		1	1	3	2	147.8	49.7	84.3	128	69	62	123	69	61				1	1	2	1	2	0	3	0	5	1	0.725	0.608	1	0.86	0.803	85	0.41	4.4	131	73	47	4.8
	1	75	2	1		1	1	2	2	164.1	73.4	89.2	139	87	71	137	76	62				1	1	2	2	2	0	4	1	4	1	0.913	0.783	1	0.953	0.866	106	0.45	10.8	147	94	42	5.6
	2	72	2	1		2	1	3	1	148.5	52.4	82.2	147	81	80	160	83	85	140	86	83	1	1	2	1	2	0	4	0	2	1	0.733	0.657	1	0.796	0.719	86	0.89	13.2	140	129	39	5.5
	1	71	1	1		1	1	2	2	156.2	56.7	81.8	137	77	66	129	72	65				1	2	2	1	2	3	5	0	5	1	0.695	0.59	1	0.833	0.721	117	1.1	4.7	176	160	43	6.9
	2	68	2	1		1	1	3	2	152.1	67.7	87.8	150	88	63	139	84	60	144	79	59	1	1	2	1	2	0	2	0	4	1	0.823	0.727	1	0.847	0.75	87	2.53	19.2	178	128	56	5.8
	2	73	1	1		1	1	3	1	159.8	63.3	95.9	132	75	52	125	70	50				1	1	2	1	2	0	1	0	2	1	0.836	0.733	1	0.814	0.689	95	0.66	4.4	161	127	47	5.8
	1	79	1	1		1	1	2	2	162	62.9	93.2	123	68	83	106	68	80	118	72	82	1	1	2	2	2	0	2	1	2	1	0.877	0.842	1	0.868	0.827	126	3.03	6.5	191	125	48	6.2
	2	66	1	1		1	1	3	1	155.8	52.5	75.3	107	65	61	116	69	64				1	1	2	1	1	0	2	0	0	1	0.786	0.658	1	0.866	0.734	97	1.4	4.3	218	101	78	5.8
	2	72	2	2	2	1	1	3	1	149.2	52.2	72.5	117	79	84	111	74	82				1	1	2	2	1	0	3	1	0	1	1.007	0.84	1	0.942	0.848	115	1.37	10.7	151	175	53	6.2
	1	81	2	1		1	1	2	2	158	58.4	82	146	64	50	135	62	49	134	64	51	1	2	2	2	2	4	7	6	9	1	0.798	0.694	1	1.125	1.075	105	1.75	6.3	107	281	26	5.4
	1	74	2	2	2	1	1	2	2	170.3	71	90.7	102	63	73	93	61	85	92	62	82	1	1	2	1	2	0	1	0	2	1	0.788	0.701	1	0.767	0.677	105	0.63	13.8	183	308	28	5.6
	2	72	2	1		1	1	3	1	155.5	50.3	68.2	168	95	84	157	85	71	161	84	71	1	2	2	1	2	1	8	0	8	1	0.859	0.733	1	0.798	0.694	81	5.95	5.3	156	134	46	5.5
	2	73	2	2	2	1	1	3	2	155.2	56.6	74.1	176	90	63	156	82	64	165	84	66	1	1	2	1	2	0	5	0	1	1	0.89	0.77	1	0.853	0.779	76	0.95	7.9	221	75	56	7.1
	2	67	1	1		1	1	3	2	153	51.1	74.1	132	73	73	136	70	76				1	1	2	1	2	0	2	0	2	1	0.779	0.701	1	0.773	0.642	88	0.85	5.2	241	130	45	5.3
	1	66						3	1	164.5	69.7	86.9	121	75	66	121	75	60				1	1	1	1	2	0	0	0	1	1	0.747	0.697	1	0.723	0.649	93	0.48	3.9	222	119	47	5
	2	72	1	1		1	1	3	1	162.8	66.2	91.3	127	74	64	124	74	63				1	1	1	2	2	0	0	1	2	1	0.815	0.696	1	0.98	0.783	89	0.6	7.3	209	224	47	5.6
	2	66	2	1		1	1	3	1	155.8	52.6	76.7	145	81	64	139	82	66				1	1	2	1	2	0	1	0	1	1	0.707	0.638	1	0.81	0.691	82	0.47	5.4	177	47	78	5.1
	1	71	1	1		1	1	2	1	168.6	80	93.1	132	78	62	151	83	62	138	78	61	1	2	2	1	2	1	1	0	1	1	0.791	0.713	1	1.006	0.891	97	0.74	8.5	176	102	40	5.4
	2	70	2	2	2	1	1	3	1	159.6	66	78.6	127	78	75	132	72	71				1	1	2	2	2	0	2	1	2	1	0.731	0.61	1	0.941	0.827	108	3.75	15	208	203	40	6
	2	70	2	2	2	1	1	3	1	157.9	61.5	89.3	124	69	83	110	67	84	120	68	83	1	1	2	1	1	0	2	0	0	1	0.878	0.835	1	0.852	0.811	116	1.15	37.2	176	286	43	7.5
	1	78	2	1		1	1	2	1	164.1	61.3	80.6	135	74	66	133	72	66				1	1	2	1	2	0	5	0	3	1	0.861	0.835	1	0.91	0.856	88	1.02	10	158	199	31	5.5
	2	69	2	2	2	1	1	3	1	149.2	73.3	95.3	189	82	56	190	79	55				1	1	1	1	1	0	0	0	0	1	0.809	0.767	1	0.744	0.66	97	0.24	3	145	97	49	6
	2	70	1	2	2	1	1	3	1	157	57.4	84.5	102	60	62	103	63	67				1	1	2	1	2	0	4	0	4	1	0.881	0.742	1	0.775	0.65	120	0.76	2.8	102	109	42	6.9
	1	75	2	1		2	1	2	2	171.4	84.2	96.2	123	75	61	123	78	60				1	1	2	1	2	0	3	0	3	1	1.06	0.986	1	0.812	0.795	96	0.59	17	158	138	36	5.8
	1	68	2	2	2	1	1	2	3	160.4	69.2	94	154	82	70	147	75	69				1	1	2	1	2	0	2	0	1	1	0.825	0.716	1	0.707	0.593	105	0.28	3.3	143	85	46	5.5
	2	66	2	1		1	1	3	1	156	67.4	93	125	80	60	120	77	60				1	1	2	1	2	0	1	0	1	1	0.767	0.682	1	0.709	0.642	96	0.91	5	208	107	55	5.6
	2	73	2	1		1	2	3	1	150.4	47.5	83.1	139	82	68	153	78	65	131	79	69	1	1	2	1	2	0	1	0	1	1	0.814	0.717	1	0.73	0.687	87	2.64	11.1	155	279	39	5.6
	1	74	2	1		2	1	2	2	153.5	56.3	88	168	80	74	185	85	69	186	86	69	1	2	2	2	2	4	9	3	9	1	0.937	0.856	1	1.003	0.939	93	1.84	9.5	189	160	40	6
	1	69						2	2	162.1	60.5	88.5	125	67	50	120	65	50				1	1	2	1	2	0	5	0	4	1	0.737	0.644	1	0.765	0.712	100	0.87	2.9	174	43	56	5.7
	1	70	1	1		1	1	2	1	165.1	67.9	86.2	112	68	69	106	67	72				1	1	2	1	2	0	2	0	4	1	0.969	0.906	1	0.823	0.73	93	0.29	5.1	184	243	33	5.3
	2	71						3	1	155.2	53.7	78.2	110	61	64	104	56	56				1	1	2	1	1	0	2	0	0	1	0.742	0.678	1	0.883	0.76	103	0.11	10.1	233	144	58	5.6
	1	71	2	2	2	1	2	2	2	165.5	65.3	90	127	79	81	135	75	72				1	1	2	1	2	0	3	0	3	1	0.911	0.818	1	0.798	0.759	115	3.84	9.1	149	100	43	5.8
	2	66	2	1		1	1	3	1	159.3	56.3	79.8	121	67	76	125	70	79				1	1	2	2	2	0	3	1	2	1	0.765	0.661	1	0.947	0.814	110	2.3	13.1	124	159	42	5.6
	2	74	1	1		1	1	3	1	152.2	49.1	66.2	133	66	63	128	64	64				1	1	2	1	2	0	2	0	1	1	0.698	0.601	1	0.617	0.539	92	0.57	5.1	165	103	40	5.2
	2	76	2	2	2	1	1	3	2	147.7	48.8	73.2	135	62	55	136	63	53				1	2	2	1	2	1	3	0	3	1	0.928	0.826	1	0.871	0.791	138	0.6	3.2	223	131	45	6.9
	2	70	1	1		1	1	3	3	157	58.5	78.3	133	69	61	131	68	54				1	1	2	1	2	0	2	0	3	1	0.896	0.827	1	0.762	0.641	78	5.42	4.3	204	77	79	5.1
	2	68	2	2	2	1	1	3	2	151.1	58.9	86.1	126	79	70	129	80	68				1	1	1	1	2	0	0	0	1	1	0.767	0.677	1	0.701	0.627	148	0.9	9.5	280	206	58	7.8
	1	71						2	3	163	66.3	81.2	135	80	77	137	78	75				1	1	2	1	2	0	5	0	4	1	0.693	0.661	1	0.92	0.863	84	1.3	7.1	160	67	73	5.2
	2	64	2	2	2	2	2	3	2	150.6	49.6	69.8	141	68	46	135	64	46				1	1	2	1	2	0	2	0	1	1	0.719	0.628	1	0.844	0.789	90	0.85	2.9	206	58	70	5.6
	2	65	2	1		1	1	3	2	153.3	56.9	72.5	134	94	72	144	95	70	142	92	71	1	2	2	1	2	2	2	0	2	1	1.183	1.109	1	0.925	0.785	85	2.19	3.3	182	73	44	5.6
	1	70	1	1		1	1	2	1	167.9	62.2	77.2	129	53	59	128	48	59				1	1	1	1	1	0	0	0	0	1	0.725	0.634	1	0.768	0.686	114	0.63	4.3	151	52	62	5
	1	67	1	1		1	1	2	1	165.3	57.3	79.4	84	52	72	82	52	72				1	1	2	1	2	0	1	0	3	1	0.764	0.69	1	0.709	0.61	77	0.54	2.7	194	115	55	4.9
	2	78	2	2	2	1	1	3	2	150.7	53.4	78.4	131	71	72	128	69	73				1	1	2	1	2	0	1	0	2	1	0.736	0.632	1	0.796	0.678	105	0.57	3.2	127	103	43	6.2
	2	75	2	1		1	1	3	1	154.3	61.4	84.1	130	82	91	118	73	88	127	74	88	1	1	1	1	2	0	0	0	1	1	0.81	0.748	1	0.856	0.727	129	1.49	24.5	167	337	43	6.3
	1	73	2	2	2	1	2	2	3	170.8	63	80.5	121	66	45	125	66	45				1	1	2	1	2	0	1	0	2	1	0.854	0.789	1	1.029	1.01	111	2.13	4.2	122	74	58	6.8
	2	76	1	2	2	1	1	3	1	153.8	46	68.6	108	59	76	108	57	74				1	1	2	1	2	0	2	0	1	1	0.757	0.682	1	0.723	0.624	96	9.87	3.9	172	47	44	6
	2	78	2	2	2	1	1	3	1	148.6	50.9	78.5	136	67	73	135	68	70				1	2	2	1	2	1	5	0	1	1	0.635	0.505	1	0.749	0.621	105	0.2	7.5	182	154	37	6.3
	1	67	2	1		1	1	3	3	173.9	61.8	81	122	78	81	120	79	75				1	1	2	1	1	0	1	0	0	1	0.721	0.609	1	0.61	0.5	94	0.19	2.4	169	73	56	5.1
	2	73	2	1		1	1	3	2	146.6	48.7	87	128	65	76	129	64	73				1	1	1	1	2	0	0	0	1	1	0.797	0.717	1	0.752	0.648	86	0.25	3.8	143	68	45	5
	2	69	2	1		1	1	3	1	155.4	53.4	76.5	118	76	66	120	75	67				1	1	2	1	2	0	4	0	2	1	0.749	0.674	1	0.831	0.753	87	0.37	3	173	188	50	4.7
	2	65	1	1		1	1	3	1	161.6	58.5	83.7	105	58	62	108	63	62				1	1	2	1	2	0	1	0	1	1	0.662	0.59	1	0.733	0.662	99	0.27	3.1	207	67	72	5.3
	1	68	1	1		1	1	3	2	165.1	63.9	82.3	115	81	59	121	75	53				1	2	2	1	2	1	2	0	3	1	0.918	0.792	1	0.873	0.772	97	0.09	3.2	200	76	67	5.4
	2	70	2	2	2	2	1	3	1	153.2	50.2	78.1	124	65	71	119	67	66				1	1	2	2	2	0	6	1	2	1	0.843	0.714	1	0.995	0.853	113	0.88	10.9	171	246	34	6.3
	2	69	1	1		1	1	3	1	147.5	59	83.2	128	52	60	135	48	60				1	2	2	2	2	1	3	1	1	1	0.92	0.823	1	0.786	0.709	87	0.7	8.2	242	218	100	6.4
	2	76	2	2	2	1	1	3	1	160.2	61.7	90.7	114	66	68	112	66	66				1	1	2	1	2	0	3	0	5	1	0.734	0.601	1	0.705	0.628	124	0.25	19.8	148	231	40	6.3
	2	69	2	2	2	1	1	3	1	158.5	51.4	72.6	125	58	61	119	58	62				1	2	2	2	2	1	3	1	1	1	0.841	0.796	1	0.813	0.732	105	0.08	5.2	142	106	40	6
	1	75	2	2	2	1	2	1	3	168.4	56.7	84.3	141	79	68	139	74	68				1	2	2	2	2	1	2	1	2	1	0.841	0.801	1	0.831	0.713	124	0.54	7.2	142	72	43	6.5
	1	71	1	2	2	1	2	3	1	168.7	62	82.5	116	66	61	122	76	67				1	1	1	1	2	0	0	0	1	1	0.791	0.663	1	0.831	0.798	103	0.76	5	169	94	58	7.6
	2	67	2	1		1	1	3	1	154	52.2	75.3	149	78	83	144	81	74				1	1	2	1	1	0	1	0	0	1	0.763	0.627	1	0.716	0.595	91	0.88	17.3	188	208	39	5.5
	1	74	1	1		1	1	2	3	175	58.6	70.6	100	61	67	96	58	62				1	1	2	2	2	0	2	1	2	1	0.88	0.815	1	0.726	0.697	115	0.47	3.3	185	66	69	6
	2	68	2	1		1	1	3	1	155.6	68.7	94.4	133	76	79	132	73	78				1	1	2	1	2	0	3	0	2	1	0.792	0.622	1	0.766	0.703	122	1.05	10.2	172	125	50	6.5
	1	84	2	1		1	2	2	3	155.8	65.5	92	141	75	69	144	78	67				1	2	2	1	2	1	3	0	3	1	0.754	0.701	1	0.853	0.807	101	0.38	3.4	144	119	48	5.6
	2	70	1	1		1	1	3	2	153.6	53.9	77.6	151	83	61	164	85	61				1	1	2	1	2	0	2	0	3	1	0.707	0.666	1	0.876	0.761	90	1.13	4.8	153	75	53	5.3
	2	65	1	1		1	1	3	2	149.2	51.2	77.3	91	64	65	90	56	61				1	1	2	1	2	0	1	0	1	1	0.684	0.608	1	0.65	0.554	78	0.87	1.9	178	34	76	5.2
	2	76	1	1		1	1	3	1	151.9	51.9	73.7	132	75	80	137	69	79				1	1	2	1	2	0	2	0	4	1	0.703	0.633	1	0.763	0.687	103	0.78	5.9	161	206	52	5.8
	2	71	2	1		1	1	3	2	156.6	60.6	90.6	126	70	55	114	69	57	121	70	57	1	1	2	1	2	0	1	0	1	1	0.895	0.755	1	0.664	0.593	97	1.2	9	137	154	41	5.8
	2	66	1	1		1	1	3	1	163.8	53.1	67.8	138	85	52	136	85	53				1	1	2	1	2	0	2	0	2	1	0.664	0.525	1	0.714	0.663	80	0.2	4.1	223	153	54	5.2
	2	69	2	2	2	1	1	3	1	165.9	64.1	78.7	127	77	71	123	70	69				1	1	2	1	2	0	2	0	1	1	0.742	0.676	1	0.8	0.646	99	0.35	7.9	187	226	41	6
	1	66						2	1	173.5	83.1	91.2	127	68	51	125	71	50				1	2	2	2	2	1	4	1	3	1	0.748	0.655	1	0.829	0.697	92	2.06	4.6	208	84	52	5.8
	2	71	1	1		1	1	3	1	147.9	55.4	80.2	116	69	63	125	70	64				1	1	2	1	2	0	1	0	2	1	0.707	0.59	1	0.525	0.463	80	0.87	7.5	175	107	58	5.4
	2	75	2	2	2	1	1	3	2	145.8	57.3	85.3	135	82	76	134	83	76				1	1	2	1	2	0	1	0	2	1	0.765	0.663	1	0.777	0.688	93	2.05	5.4	140	134	37	5.4
	2	72	1	1		1	1	3	1	164.8	69.3	79.9	133	72	59	139	70	60				1	1	2	1	2	0	1	0	2	1	0.849	0.775	1	0.779	0.667	70	1.6	3	197	67	39	4.9
	2	77	2	1		1	1	3	1	159	56.7	76	124	65	65	123	66	63				1	2	2	1	2	1	3	0	5	1	0.9	0.761	1	0.764	0.673	94	4.13	7.4	184	106	59	5.3
	2	71	2	1		1	1	3	3	154.3	61.3	79.3	171	83	58	153	77	58	163	75	57	1	1	2	1	2	0	1	0	1	1	0.827	0.722	1	0.61	0.514	87	0.3	10.7	174	122	57	5.1
	1	73	1	2	2	1	2	2	3	173.1	66.4	79.3	127	74	80	123	73	79				1	2	2	2	2	3	7	2	7	1	0.965	0.929	1	1.101	0.961	98	0.51	2.7	119	52	53	5.5
	2	65	2	1		1	1	3	1	152.9	58.5	89	117	67	64	123	69	65				1	1	2	2	2	0	2	1	3	1	0.723	0.644	1	0.746	0.679	97	0.77	10.5	138	126	51	5.6
	2	71	2	1		1	2	3	2	153.5	72.1	101.2	144	91	79	150	88	72				1	2	2	1	2	1	4	0	3	1	0.969	0.92	1	0.975	0.834	90	2.63	17.3	176	133	53	5.8
	1	65	2	2	2	1	1	1	2	166.4	69	92	125	74	72	127	76	72				1	2	2	2	2	2	5	5	4	1	0.714	0.698	1	0.828	0.768	98	0.83	16.4	141	209	43	5.5
	2	65	1	1		1	1	3	2	152.2	57.9	87	130	75	69	123	75	72				1	1	2	1	2	0	2	0	2	1	0.785	0.67	1	0.655	0.575	105	0.51	10	252	129	53	5.7
	2	71	1	1		1	1	3	1	151.1	41.3	65	114	72	66	118	73	71				1	1	2	1	2	0	2	0	1	1	0.669	0.6	1	0.756	0.693	89	0.31	7.2	200	269	34	5.3
	2	67	1	1		1	1	3	1	156.9	59.6	87.8	121	70	58	119	72	58				1	1	1	1	2	0	0	0	4	1	0.819	0.707	1	0.826	0.778	87	0.58	4.8	214	87	66	5.8
	1	69	2	1		1	2	2	2	173	75.4	97.8	110	66	58	117	67	57				1	1	2	1	2	0	3	0	2	1	0.674	0.562	1	0.729	0.623	74	0.87	3.7	118	90	46	4.9
	2	68	1	1		1	1	3	1	157.2	63	89.2	120	77	72	123	82	80	116	82	75	1	1	1	1	2	0	0	0	1	1	1.012	0.921	1	0.825	0.739	92	1.8	6.4	205	65	55	5.6
	2	71	2	2	2	1	1	3	2	147.5	53	82.1	129	75	63	126	71	61				1	1	2	1	2	0	1	0	1	1	0.654	0.566	1	0.722	0.642	101	0.35	4.1	111	82	42	6.2
	2	74	2	1		1	1	3	1	149	67.8	98.1	139	90	68	123	76	69	126	77	69	1	1	1	1	2	0	0	0	4	1	0.79	0.662	1	0.722	0.609	88	0.48	12.9	151	204	37	5.8
	2	73	2	1		1	1	3	1	146	66.9	89.7	116	70	61	118	73	60				1	1	2	1	1	0	2	0	0	1	0.721	0.625	1	0.85	0.732	89	1.28	5.7	164	158	37	5.1
	1	78						1	2	158.6	49.3	71.8	119	62	49	118	63	50				1	1	2	1	2	0	3	0	2	1	0.836	0.745	1	0.793	0.732	90	0.8	3.8	148	135	30	5.8
	2	71	2	2	2	1	1	3	1	149.2	53.2	77.5	122	65	76	125	64	75				1	2	2	1	2	2	2	0	3	1	0.881	0.771	1	0.806	0.723	131	0.46	5.3	194	65	50	7.3
	2	70	2	1		1	1	3	1	152.8	52.1	73.4	125	84	81	121	74	74				1	1	1	1	1	0	0	0	0	1	0.839	0.765	1	0.856	0.777	84	1.29	3.9	229	101	45	5.4
	1	75	1	2	2	1	1	2	3	171.3	72.5	92.8	123	65	56	125	53	55				1	2	2	2	2	1	7	3	6	1	0.921	0.804	1	0.974	0.88	127	1.39	3.7	213	147	42	7.1
	2	78	2	1		1	1	3	1	153.3	71.8	100.8	113	82	99	102	76	100				1	1	1	1	2	0	0	0	3	1	0.87	0.76	1	0.86	0.767	108	1.29	18.5	166	133	76	7.5
	1	79	2	2	2	1	1	2	2	160.6	69.2	96	136	71	75	140	72	74				1	2	2	2	2	2	7	1	5	1	0.883	0.784	1	0.877	0.772	102	8.11	6.1	102	83	44	6.8
	2	70	1	1		1	1	3	1	162.1	57	75.6	123	63	59	113	59	61	119	62	64	1	1	1	1	2	0	0	0	1	1	0.788	0.706	1	0.833	0.72	96	0.45	4.5	140	121	57	5.6
	2	67	1	1		1	1	3	3	153.1	61.1	91	117	77	79	124	77	79				1	1	2	1	2	0	1	0	1	1	0.766	0.693	1	0.906	0.797	76	0.81	2.9	159	53	50	5.3
	2	66	1	1		1	1	3	2	155.3	58.5	79.3	125	76	63	123	76	61				1	1	2	1	2	0	1	0	2	1	0.745	0.634	1	0.757	0.636	86	0.77	8	254	227	40	5.7
	2	77	1	1		1	1	3	1	153.5	58.9	91.3	137	83	65	146	80	66				1	1	2	1	1	0	1	0	0	1	0.747	0.672	1	0.652	0.545	89	0.2	4.4	154	61	70	5.5
	2	73	2	1		1	1	3	1	148.4	59.6	83.7	122	77	66	117	73	65				1	1	2	1	2	0	4	0	2	1	0.772	0.699	1	0.824	0.706	83	0.88	8.6	204	109	58	5.4
	2	72	2	2	2	1	2	3	2	163.4	79	98.9	115	73	67	116	71	67				1	1	1	1	1	0	0	0	0	1	0.726	0.66	1	0.8	0.718	94	0.12	34.9	220	158	63	6.1
	2	75	2	2	2	1	1	3	1	154.1	63.8	88.4	130	72	67	121	72	68				1	1	2	2	2	0	6	1	8	1	0.672	0.601	1	0.854	0.793	89	0.43	11.8	268	118	69	6.6
	1	73	1	2	2	1	2	3	1	159.7	61.6	81.1	145	89	68	139	83	66				1	1	2	1	2	0	5	0	3	1	0.833	0.802	1	0.772	0.681	142	1.3	10.3	149	114	45	7.8
	2	77	2	2	2	1	1	3	1	159.2	60.4	85.2	111	72	84	111	72	84	111	73	83	1	1	2	1	2	0	6	0	3	1	0.637	0.545	1	0.78	0.66	137	0.51	11.1	224	248	58	7.1
	2	66	2	1		1	2	3	1	146.7	54.3	78.5	103	53	55	104	54	55				1	2	2	2	2	1	2	2	5	1	0.716	0.63	1	0.757	0.664	97	1.42	20.2	155	202	52	6.3
	1	74						3	1	167.6	58.4	79.5	140	76	58	152	72	58	146	74	60	1	1	2	1	2	0	2	0	2	1	0.768	0.707	1	0.779	0.674	89	0.46	9.9	169	96	40	5.3
	2	71	1	1		1	1	3	1	152.7	45	67.4	127	70	74	137	72	75	122	70	73	1	1	1	1	2	0	0	0	2	1	0.795	0.722	1	0.776	0.659	92	0.46	2.3	138	81	37	6.2
	2	69	2	1		1	1	2	1	155.1	58.2	79	138	81	72	130	79	71				1	1	2	1	2	0	3	0	3	1	0.843	0.734	1	0.79	0.719	81	1.04	9.3	232	129	58	5.2
	2	66	2	1		1	1	3	2	161.9	70.8	93.4	134	78	61	132	78	62				1	1	2	1	2	0	2	0	1	1	0.661	0.568	1	0.661	0.586	102	0.88	13.1	150	88	43	5.3
	1	67	2	1		1	1	2	3	167	78.1	89.3	159	81	80	155	87	80				1	1	1	2	2	0	0	1	1	1	0.819	0.691	1	0.702	0.596	95	0.36	6.5	175	102	39	5.4
	2	65	1	1		1	1	3	1	158.5	57.2	65	112	66	62	108	62	59				1	1	2	1	2	0	3	0	1	1	0.681	0.616	1	0.778	0.657	87	0.35	2.4	236	83	93	5.7
	1	73	2	2	2	1	1	2	3	167.2	76.5	106.3	141	80	73	133	80	75				1	1	1	1	2	0	0	0	2	1	0.884	0.844	1	0.875	0.837	117	1.07	6.9	166	199	47	6.5
	2	71	2	1		1	1	3	1	140.8	57	84	139	79	57	153	87	60	142	87	59	1	1	2	1	2	0	1	0	1	1	0.838	0.697	1	0.916	0.812	83	1.69	2.5	197	115	58	5.2
	2	66	1	1		1	1	3	1	159.6	57.2	73	110	67	62	95	65	64				1	1	2	1	2	0	2	0	2	1	0.726	0.657	1	0.682	0.575	79	0.27	6	176	57	60	5.2
	1	71	2	1		1	1	2	3	159.4	65.7	85.7	109	61	57	108	63	57				1	2	1	1	2	1	0	0	2	1	0.794	0.685	1	0.748	0.671	101	0.94	7.7	247	268	49	6.1
	2	70	2	2	2	1	1	3	1	150.6	52.9	89.5	138	71	63	132	65	60				1	2	2	2	2	3	2	2	3	1	0.908	0.809	1	0.894	0.814	88	0.69	4.6	168	111	57	8.8
	2	71	2	1		1	1	3	1	144.2	57.5	87.5	111	73	70	111	65	68				1	1	2	2	2	0	2	1	4	1	0.851	0.761	1	0.963	0.841	89	0.41	9.1	117	95	38	5.7
	2	73	1	1		1	1	3	2	149.7	54.9	94.5	115	67	69	108	65	72				1	1	1	1	2	0	0	0	1	1	0.746	0.689	1	0.713	0.608	87	0.26	7.4	197	118	49	5.6
	1	69	1	2	2	1	1	3	2	167	67.6	87.6	94	66	76	94	67	68				1	1	2	1	2	0	1	0	1	1	0.787	0.671	1	0.771	0.73	172	0.35	13.2	127	109	45	7.8
	2	69	1	1		1	1	3	1	158.5	59.3	84.7	106	58	69	120	58	73	96	59	72	1	1	2	1	2	0	1	0	2	1	0.788	0.688	1	0.611	0.556	106	1.09	4.4	205	89	53	6.2
	2	73	2	1		1	2	3	1	153.3	56.7	83	155	69	73	146	71	66				1	1	2	2	2	0	3	3	5	1	0.745	0.643	1	0.819	0.757	99	0.92	4.3	150	125	35	5.9
	2	72	2	1		1	1	3	1	150.7	50.6	82.5	125	79	62	136	82	64	133	81	60	1	1	2	1	2	0	3	0	2	1	0.792	0.744	1	0.87	0.79	98	0.28	4.2	197	93	42	5.4
	2	65	1	1		1	1	3	1	150.8	48.4	73.5	140	73	65	125	70	67	124	65	67	1	1	2	1	2	0	1	0	2	1	0.74	0.692	1	0.721	0.665	100	0.74	4.8	169	135	43	6.1
	2	70	1	1		1	1	3	1	159.4	55.9	70.2	106	58	65	99	57	61				1	1	2	2	1	0	1	1	0	1	0.945	0.902	1	0.892	0.844	91	1.58	3.3	116	52	30	5.3
	1	73	2	1		1	1	2	3	154.6	52.3	80.4	137	77	52	133	71	51				1	1	2	1	2	0	4	0	3	1	0.953	0.914	1	0.876	0.797	122	0.55	5.7	165	85	47	6.7
	2	67	1	1		1	1	3	1	152.2	56.9	91.5	119	64	59	117	64	60				1	2	2	2	2	4	5	2	5	1	0.896	0.777	1	0.987	0.896	93	2.78	10.4	211	170	45	5.5
	1	71	2	1		1	1	3	3	166.7	72.6	90.5	119	73	67	133	78	65	129	74	66	1	1	2	2	2	0	6	1	5	1	0.808	0.74	1	0.783	0.695	89	3.06	7.4	127	106	36	5.3
	1	75						1	1	170.6	66.8	82.5	113	73	55	131	73	55	137	82	57	1	1	2	2	2	0	3	1	2	1	0.804	0.736	1	0.709	0.701	92	1.1	6.7	174	124	33	5
	2	76						3	1	145	52.2	90.6	135	66	74	121	65	72	113	56	70	1	2	2	2	2	1	2	1	1	1	0.891	0.818	1	0.968	0.853	82	0.5	5.6	236	210	53	5.7
	1	75	1	2	2	1	1	2	3	165.7	79	100.5	171	87	57	177	75	52				1	1	2	1	2	0	1	0	4	1	0.988	0.864	1	1.056	0.95	159	0.97	7.2	161	103	44	9.5
	2	65	1	1		1	1	3	1	150.6	41.8	67.2	144	79	68	137	87	66				1	1	1	1	1	0	0	0	0	1	0.624	0.56	1	0.648	0.584	82	1	4.8	203	86	45	5.4
	2	71	2	1		1	2	3	1	150.7	66.5	83.9	133	89	64	136	87	67				1	1	2	1	2	0	1	0	3	1	0.757	0.674	1	0.822	0.707	102	1.34	15	149	77	52	5.1
	2	78	2	1		1	1	3	1	142.9	50.5	72.9	122	60	70	123	65	69				1	1	2	1	2	0	2	0	1	1	0.725	0.633	1	0.739	0.604	85	0.73	8.9	139	132	51	5.4
	2	73	2	2	2	1	1	3	1	144	45.5	68.4	124	70	69	119	70	66				1	1	2	1	2	0	2	0	1	1	0.545	0.467	1	0.616	0.539	101	0.34	4.9	140	60	58	5.4
	2	66	1	1		1	1	3	1	153.3	45.6	69.3	106	61	67	110	68	66				1	1	2	1	1	0	2	0	0	1	0.778	0.727	1	0.759	0.664	80	1.07	7.1	200	107	59	5.1
	1	72	2	1		1	1	1	1	166.8	67.2	91.3	105	69	88	105	70	90				1	2	2	2	2	1	3	1	1	1	0.774	0.705	1	0.943	0.82	89	0.33	11	194	188	31	5.5
	1	72	1	2	2	1	1	3	1	161.6	49.5	74	136	74	76	134	69	75				1	2	2	2	2	5	6	9	9	1	0.722	0.7	1	0.978	0.903	107	0.28	5.5	105	91	29	6
	2	68	2	1		1	1	3	1	157.6	56.1	69.5	143	87	69	140	87	69				1	1	2	1	2	0	1	0	3	1	0.809	0.759	1	0.813	0.761	90	0.92	4.6	167	57	41	5.2
	2	71	1	1		1	1	3	2	150.9	61.4	85.7	129	82	80	120	79	77				1	1	2	1	2	0	3	0	3	1	0.751	0.654	1	0.757	0.678	87	0.94	11.7	124	65	41	5.7
	2	66	2	2	2	1	1	3	1	160.1	59.8	87.2	144	86	83	144	89	85				1	1	2	1	2	0	3	0	4	1	0.595	0.533	1	0.518	0.43	120	15.35	4.5	208	289	55	6.1
	2	73	2	1		1	1	3	2	154.8	68.6	90.9	140	83	68	129	83	65	132	81	62	1	1	2	1	2	0	3	0	4	1	0.819	0.739	1	0.817	0.705	91	1.92	2.9	253	176	58	5.5
	1	73						3	1	160.7	60.5	84.3	123	77	56	120	76	58				1	1	2	1	2	0	1	0	1	1	0.76	0.66	1	0.71	0.599	85	1.77	3.3	155	93	34	5.3
	2	66	1	1		1	1	3	1	159.6	58.4	84	101	61	55	94	52	50				1	1	2	1	2	0	2	0	3	1	0.732	0.636	1	0.777	0.667	98	25.59	3.3	220	48	89	5.7
	2	75	1	1		1	1	3	1	155.6	69	93	132	67	61	134	71	60				1	1	2	1	2	0	3	0	5	1	0.733	0.652	1	0.729	0.639	100	3.1	9.9	170	73	56	5.1
	2	84	2	2	2	1	1	3	1	135.3	41.2	82.9	129	64	61	130	61	59				1	1	2	2	2	0	1	1	3	1	0.878	0.798	1	0.795	0.692	98	0.32	12	124	152	41	6.8
	1	66						2	1	164.6	54.3	74	127	80	56	127	78	58				1	2	2	2	2	1	1	1	2	1	0.76	0.696	1	0.916	0.901	91	0.56	4.2	170	87	50	5.2
	1	82	2	2	2	1	1	2	3	165.8	59.9	82.4	134	70	57	137	71	55				1	1	2	2	2	0	4	1	4	1	0.732	0.697	1	0.784	0.769	124	1.18	5.2	152	54	48	7.6
	2	79	2	1		1	1	3	1	157.9	65.9	92.6	125	71	65	119	70	66				1	2	2	2	2	3	9	2	6	1	0.725	0.623	1	0.701	0.626	95	23.81	7.8	263	106	54	5.9
	2	72	1	1		1	1	2	2	150.1	46.2	66.2	132	69	69	135	73	46				1	1	2	1	1	0	2	0	0	1	0.744	0.649	1	0.798	0.721	88	0.75	6.3	266	106	72	5.4
	2	81	2	2	2	1	2	3	1	142.4	48.5	84.8	145	70	100	144	76	101				1	2	2	2	2	5	6	4	5	1	0.771	0.647	1	0.788	0.682	107	10.68	10.8	164	112	44	8.7
	2	69	1	1		1	1	3	2	156.2	55.9	87.4	112	72	50	107	66	51				1	1	1	1	1	0	0	0	0	1	0.594	0.555	1	0.738	0.69	78	0.72	3.9	183	176	38	5.1
	2	68	2	1		1	1	3	1	161.1	64.2	89	148	83	74	139	83	74				1	1	2	1	2	0	1	0	1	1	0.703	0.598	1	0.799	0.69	92	0.41	20.4	146	104	51	5.8
	2	81	1	1		1	1	3	1	156.4	50.6	84.7	192	87	78	188	85	82				1	1	2	1	2	0	3	0	1	1	0.785	0.724	1	0.799	0.692	88	6.1	6.2	203	68	78	5.4
	2	68	2	1		1	2	3	1	151.3	68.2	90.4	116	75	72	110	74	71				1	1	2	2	2	0	2	1	2	1	0.736	0.634	1	0.687	0.564	90	2.62	13.9	135	99	40	5.8
	1	67	1	1		1	1	1	1	167.2	68	87.4	125	72	57	127	68	52				1	1	2	1	2	0	1	0	4	1	0.779	0.673	1	0.881	0.791	102	0.42	5.1	207	116	52	6.2
	2	66	1	1		1	1	3	1	157.8	60.9	76.4	113	76	69	112	75	71				1	1	2	1	2	0	2	0	1	1	0.836	0.696	1	0.742	0.63	87	6.08	5.4	253	88	57	5.8
	2	67	2	2	2	1	1	3	1	147.2	78.1	104.6	145	86	74	131	82	73	138	92	75	1	1	1	1	1	0	0	0	0	1	0.801	0.713	1	0.662	0.574	116	0.65	12	208	182	70	6.6
	1	73	2	1		1	1	3	1	159	63.9	94.2	146	72	58	138	68	58				1	1	2	1	2	0	2	0	3	1	0.855	0.724	1	0.904	0.855	90	3.21	9.6	144	91	42	5.25
	2	71	1	1		1	1	3	2	144.6	52.7	86.3	136	89	70	146	90	75	137	84	68	1	1	2	1	2	0	4	0	3	1	0.822	0.735	1	0.761	0.665	107	1.13	4.8	233	58	67	5.9
	2	83	2	1		2	2	3	1	155.2	61.4	98.7	129	82	76	122	80	74				1	1	2	1	1	0	2	0	0	1	0.878	0.734	1	0.834	0.759	90	2.88	8.1	116	118	45	5.1
	2	74	2	1		1	1	3	2	150	53.9	83.4	135	73	68	130	72	73				1	1	2	1	1	0	2	0	0	1	0.73	0.675	1	0.753	0.626	100	0.67	8.3	141	192	43	5.9
	2	78	2	1		1	1	3	1	145.3	45.7	76.4	148	76	78	144	74	78				1	2	2	2	2	2	4	1	2	1	0.716	0.646	1	0.557	0.459	88	0.91	3.7	138	74	44	5.9
	2	72	2	2	2	1	1	3	1	156.3	70	91.3	134	75	77	131	77	80				1	2	2	2	2	4	1	3	1	1	0.917	0.824	1	0.855	0.769	129	4.18	6	186	384	40	7.7
	2	69						3	1	151.4	55.6	78.9	166	87	73	161	81	80				1	1	1	1	2	0	0	0	1	1	0.826	0.715	1	0.787	0.662	86	2.26	6.3	207	153	50	5.5
	1	69	2	1		1	2	3	2	169.3	73.3	91.2	135	75	58	138	75	58				1	2	2	2	2	1	2	1	4	1	0.665	0.595	1	0.789	0.696	82	1.56	5.3	144	49	45	4.9
	2	71	1	1		1	2	3	1	148.4	50.6	79.2	130	65	62	132	68	61				1	1	2	1	1	0	2	0	0	1	0.881	0.814	1	0.829	0.755	81	0.89	5	174	91	47	5.1
	2	74	2	1		1	1	3	1	155.3	55.6	79.5	126	66	71	124	65	70				1	1	2	1	2	0	1	0	1	1	0.816	0.714	1	0.92	0.81	81	0.65	3.7	184	112	62	5.9
	1	77	1	2	2	1	1	2	1	158.7	72.1	101	132	61	85	130	63	86				1	2	2	2	2	6	3	1	4	1	1.143	1.104	1	0.945	0.766	68	2.62	40.7	150	167	28	8
	2	67	2	2	2	1	1	3	3	155.9	54.8	77.8	129	76	81	122	68	80				1	1	2	1	2	0	2	0	2	1	0.872	0.792	1	0.928	0.782	145	0.42	5.7	140	71	53	7.5
	1	81	2	1		1	1	2	2	157.7	55	82.1	172	94	70	164	87	67				1	1	2	2	2	0	9	1	5	1	0.891	0.844	1	0.866	0.837	95	1.07	7.2	161	68	71	4.8
	2	73	1	1		1	1	3	2	152.2	60.7	85.8	150	85	72	149	76	65				1	1	2	2	2	0	1	1	1	1	0.902	0.79	1	0.916	0.775	86	1.05	4.7	209	145	39	4.9
	2	74	2	2	2	1	1	3	1	152.2	56.5	81.5	109	60	63	107	61	62				1	1	2	1	2	0	1	0	2	1	0.661	0.589	1	0.653	0.567	104	1.29	13.6	113	194	31	6.3
	1	71	1	2	2	2	2	2	1	166.3	75.3	105.4	142	77	76	138	80	78				1	2	2	2	2	3	2	8	8	1	0.816	0.646	1	0.836	0.737	107	0.88	101.4	255	167	38	10.2
	1	83	2	2	2	2	2	3	1	162	61	79.8	127	62	58	107	55	61	110	59	59	1	2	2	1	2	3	3	0	3	1	0.717	0.627	1	0.7	0.621	93	1.56	3.9	115	55	45	6.4
	2	77	2	1		1	1	3	1	149.8	52	82.1	125	74	67	136	77	67	133	79	68	1	2	2	2	2	1	6	2	5	1	0.908	0.824	1	1.035	1.007	103	0.79	4.5	219	162	47	5.9
	2	73	2	1		1	1	3	2	146.3	50	76.5	131	77	73	130	75	70				1	2	2	1	2	1	2	0	4	1	0.85	0.794	1	0.738	0.659	97	1.52	6.8	261	293	53	6.1
	2	66	2	1		1	1	3	1	146.9	57.1	84.3	146	78	57	120	75	52	121	80	55	1	1	1	1	2	0	0	0	1	1	0.549	0.462	1	0.562	0.4	98	1.14	7.3	202	89	49	5.6
	2	69	1	1		1	1	3	1	148.6	59.3	89.1	128	73	81	121	69	77				1	1	1	1	2	0	0	0	1	1	0.79	0.672	1	0.717	0.603	84	4.78	2.7	181	132	43	5.2
	2	70	2	1		1	1	3	1	153.6	58.5	78.5	137	79	64	129	76	65				1	2	2	1	2	2	4	0	2	1	0.765	0.668	1	0.781	0.674	97	0.53	6.2	144	109	57	5.5
	1	70	1	2	2	1	1	2	1	173.6	69.8	87.3	99	63	81	97	58	81				1	1	1	1	1	0	0	0	0	1	0.976	0.88	1	0.811	0.706	104	0.48	5.9	141	85	37	6.1
	2	69	2	2	2	1	2	3	1	164.4	87.6	111.2	121	66	61	122	70	61				1	1	2	1	2	0	5	0	3	1	0.939	0.91	1	0.974	0.864	105	0.3	33.6	128	174	39	7.7
	2	85	2	1		1	1	3	1	144.1	46.8	74.3	152	77	80	166	78	80	154	80	78	1	2	2	2	2	3	9	5	9	1	0.768	0.643	1	0.886	0.848	86	3.76	5.6	195	160	61	5.5
	2	70	2	1		2	1	3	1	155.7	64.6	93.2	124	66	62	115	61	61				1	1	1	1	1	0	0	0	0	1	0.785	0.735	1	0.802	0.697	86	1.18	10.7	155	184	47	5.7
	2	68	1	1		1	1	3	1	148	52	78.8	111	76	61	114	77	64				1	1	2	1	2	0	1	0	1	1	0.684	0.61	1	0.596	0.5	85	0.42	2.5	206	94	60	5.5
	2	77	2	1		1	1	3	2	155	79	102.2	147	89	80	135	81	79	143	88	81	1	1	2	1	2	0	2	0	5	1	0.747	0.633	1	0.697	0.643	94	1.42	11.9	166	86	60	5.7
	1	77	2	2	2	1	1	2	1	166.4	74.2	101.5	144	72	80	138	68	80				1	2	2	2	2	1	7	4	7	1	0.826	0.755	1	0.856	0.835	101	0.46	5	108	96	47	6.2
	2	70	2	1		1	1	3	1	157.1	55.2	78.3	123	72	85	121	71	80				1	2	2	2	2	1	4	2	3	1	0.754	0.716	1	0.86	0.724	84	0.17	8.3	200	117	42	5.6
	2	66	2	1		2	1	3	1	159	55.8	73	107	70	33	132	78	49	137	79	37	1	2	2	2	2	1	2	1	8	1	0.96	0.834	1	0.909	0.839	89	1.16	3.8	198	126	54	5.1
	2	71	2	2	2	1	1	3	2	154.6	57.3	83	158	84	59	139	82	59	124	74	59	1	1	2	1	1	0	1	0	0	1	0.836	0.731	1	0.815	0.696	110	0.93	2.6	168	121	54	5.9
	2	68	1	1		1	1	3	3	162.3	60.2	76	114	69	56	108	67	56				1	1	1	1	2	0	0	0	4	1	0.779	0.689	1	0.78	0.668	85	0.99	4.6	210	126	54	4.7
	2	73	1	1		1	1	3	1	152.3	50.8	68.5	124	62	55	125	64	54				1	1	1	1	2	0	0	0	2	1	0.685	0.56	1	0.768	0.636	90	0.27	2.8	178	51	70	5.7
	2	68	2	1		1	1	3	1	150.2	54.8	80.5	120	69	60	118	69	59				1	1	2	1	1	0	2	0	0	1	0.73	0.636	1	0.668	0.586	93	0.38	4.2	138	81	51	5.7
	1	65	2	1		1	1	3	1	165	65.9	87.5	142	75	67	131	71	65				1	1	2	2	2	0	5	1	5	1	0.872	0.833	1	0.947	0.817	78	1.31	4.6	186	165	29	5.4
	2	80	2	1		1	1	3	1	151.4	54.6	84.1	118	71	81	112	70	84				1	1	2	1	1	0	1	0	0	1	0.743	0.636	1	0.726	0.659	89	0.17	5.4	196	83	59	5.3
	1	70	1	1		1	1	3	3	176.6	66.8	86.3	141	90	75	142	86	73				1	1	2	1	1	0	1	0	0	1	0.649	0.592	1	0.778	0.646	91	0.99	3.4	147	141	45	5
	2	68	2	2	2	1	1	3	2	158.2	57.9	80.5	149	79	66	139	78	63	146	81	67	1	1	2	1	1	0	2	0	0	1	0.836	0.743	1	0.797	0.736	92	0.95	9	146	222	41	6.8
	2	67	1	1		1	1	3	2	155.2	66.7	92.2	129	78	64	119	76	64	117	72	62	1	1	2	1	2	0	3	0	3	1	0.844	0.761	1	0.755	0.639	95	0.79	8	141	80	63	5.8
	2	75	2	1		1	1	3	1	155.6	63	86.1	140	77	71	140	79	71				1	1	2	1	1	0	2	0	0	1	0.735	0.62	1	0.744	0.625	82	1.15	10.2	178	225	41	6
	2	79	2	1		1	2	3	1	146.9	56.8	87.2	118	57	54	107	54	53	115	56	53	1	1	2	2	2	0	1	1	4	1	0.843	0.747	1	0.842	0.754	107	0.48	13.1	147	108	46	5.9
	2	73	2	1		1	1	3	1	148.6	58.2	83.1	114	65	62	110	65	60				1	2	2	1	1	1	1	0	0	1	0.759	0.639	1	0.769	0.706	85	0.44	6.9	158	115	52	5.7
	2	71	2	1		1	1	3	2	150.6	62.4	80.1	145	75	60	147	79	62				1	1	2	1	2	0	1	0	1	1	0.888	0.775	1	0.852	0.755	77	0.54	6.2	188	138	58	5.2
	1	80						3	1	159.3	62	85.2	181	87	61	177	83	61				1	1	2	1	2	0	5	0	9	1	0.785	0.719	1	0.758	0.673	84	0.83	5.2	178	77	53	5.3
	2	77	2	2	2	1	1	3	1	141.3	63.2	85	176	87	58	170	83	56				1	1	2	2	2	0	3	1	3	1	0.765	0.691	1	0.878	0.701	123	0.31	4.2	170	92	55	7.1
	2	65	2	1		1	1	3	1	160.2	63	87	129	73	62	122	70	62				1	1	2	1	2	0	2	0	1	1	0.705	0.585	1	0.792	0.659	106	0.54	7	290	201	57	5.8
	2	76	2	1		1	1	3	1	145.7	51.7	91.6	141	66	58	156	71	64	149	69	55	1	2	2	2	2	3	3	2	1	1	1.061	1.041	1	1.156	1.01	87	1.14	5.7	229	108	41	5.4
	2	71	2	1		1	2	3	1	151.5	45.3	77.6	120	70	77	111	65	74				1	1	2	1	2	0	4	0	2	1	0.812	0.738	1	0.696	0.656	91	0.32	3.1	166	52	68	5.6
	2	70	2	1		1	1	3	1	149.4	57.8	79.2	129	71	65	136	69	66				1	1	2	1	1	0	1	0	0	1	0.868	0.784	1	0.875	0.758	103	0.29	10.9	214	86	46	5.8
	2	83	2	2	2	1	1	3	1	145.7	58.2	98.3	125	77	85	126	70	84				1	2	2	2	2	1	8	1	4	1	0.858	0.809	1	0.837	0.803	100	2.5	4.1	170	107	56	6.2
	2	68	1	1		1	1	3	2	151.6	54	78	131	84	63	143	90	65	124	82	62	1	1	1	1	2	0	0	0	2	1	0.855	0.739	1	0.798	0.713	87	0.34	6.1	187	218	59	5.1
	2	74	1	1		1	1	3	1	155.2	48.9	65.4	124	81	71	122	82	71				1	1	1	1	2	0	0	0	2	1	0.629	0.555	1	0.703	0.583	94	0.34	4.2	165	82	69	5.2
	2	69	1	1		1	1	3	1	154.4	73.3	92.7	126	72	44	125	72	45				1	1	1	1	2	0	0	0	2	1	0.729	0.601	1	0.795	0.743	91	0.91	22.1	153	192	45	5.4
	2	71	2	2	2	1	1	3	1	150.6	60.2	90.8	140	65	49	139	69	50				1	1	2	1	2	0	2	0	1	1	0.827	0.689	1	0.866	0.741	98	0.28	5	130	82	64	6.3
	2	72	2	1		1	1	3	1	153.9	55.7	79.3	145	72	58	154	76	58				1	1	2	1	2	0	3	0	2	1	0.808	0.707	1	0.871	0.839	92	2.05	5.5	232	136	44	5.1
	2	77	2	2	2	1	2	3	1	152.2	58.5	91.6	134	74	61	127	72	63				1	1	2	1	2	0	2	0	1	1	0.973	0.91	1	0.855	0.767	105	0.33	3.5	186	115	62	6.2
	1	67	1	1		1	2	2	1	175.7	80.1	99.4	130	80	61	132	80	63				1	1	2	1	2	0	3	0	3	1	0.726	0.643	1	0.812	0.671	86	1.06	10.1	191	118	43	5
	2	67	2	1		1	1	3	2	157.7	57.7	76	120	68	53	129	73	55				1	1	1	1	2	0	0	0	1	1	0.799	0.683	1	0.771	0.689	84	1.45	3.8	182	112	46	5.4
	2	66	1	1		1	1	3	1	161	51.1	53.1	145	79	85	146	81	83				1	1	1	1	2	0	0	0	5	1	0.641	0.589	1	0.717	0.625	84	1.51	5.3	208	89	67	5.7
	2	65	1	1		1	1	3	1	155.1	52.9	69.5	130	77	63	122	76	63				1	1	1	1	1	0	0	0	0	1	0.694	0.624	1	0.617	0.578	84	0.97	5.3	190	49	79	4.9
	2	72	2	1		1	2	3	1	146.6	53.1	82.4	109	58	74	106	59	69				1	1	2	1	2	0	2	0	3	1	0.834	0.796	1	0.932	0.805	98	0.57	13.6	158	125	76	5.5
	1	77	1	2	2	1	2	3	1	162.3	59.2	83	142	74	64	146	71	58				1	1	2	1	2	0	2	0	5	1	0.773	0.678	1	0.669	0.612	100	0.71	5.5	175	152	47	6.3
	2	71	1	2	2	1	1	3	1	159.4	52.1	72.5	108	68	66	100	63	67				1	1	2	1	2	0	1	0	1	1	0.804	0.691	1	0.789	0.749	128	10.44	3.8	176	92	83	7.2
	2	64	1	1		1	1	3	1	157	67	90.4	114	60	57	122	73	57				1	1	2	1	2	0	2	0	2	1	0.695	0.616	1	0.724	0.654	98	0.89	6.4	229	147	63	5.3
	2	67	1	1		1	1	3	1	150.1	53.3	82.5	126	70	68	124	71	69				1	1	2	1	2	0	2	0	2	1	0.623	0.531	1	0.675	0.57	95	0.64	1.7	134	150	29	5.6
	1	76	2	1		1	2	3	2	155.5	62.6	87.8	159	79	59	161	77	60				1	2	2	2	2	1	7	1	8	1	0.935	0.839	1	0.789	0.764	96	1.29	5	129	56	47	5.3
	2	66	1	1		2	1	3	1	165.1	59.8	76.2	117	71	67	123	68	63				1	1	1	2	1	0	0	1	0	1	0.821	0.732	1	0.896	0.762	84	2.77	9.5	225	215	40	5.5
	2	68	2	1		1	1	3	1	151.4	62.7	84.1	115	64	76	113	66	74				1	2	2	2	2	1	4	1	1	1	0.826	0.746	1	0.745	0.642	93	1.26	9.3	169	81	68	6.1
	1	69						2	2	164.5	68.4	90.3	114	67	57	112	65	62				1	1	1	1	1	0	0	0	0	1	0.635	0.569	1	0.704	0.629	99	0.5	3.6	159	129	38	5.9
	1	65	2	1		1	1	1	3	162.5	63.6	89.1	139	80	74	140	83	76				1	2	2	2	2	1	2	4	3	1	0.729	0.653	1	0.893	0.813	84	2.73	4	173	112	45	5.5
	2	75	2	2	2	1	1	3	1	144.6	51.5	91.3	146	91	82	126	80	79	130	75	73	1	1	2	2	2	0	2	2	2	1	0.73	0.632	1	0.837	0.73	113	0.97	14	163	181	42	6.9
	2	72	1	1		1	1	3	1	146.7	46.1	82.6	99	55	54	97	54	54				1	1	2	1	2	0	1	0	4	1	0.788	0.67	1	0.901	0.772	82	0.7	2.1	248	57	74	5.4
	2	68	1	1		1	1	3	1	153.3	49.9	81	133	78	64	131	76	66				1	1	2	1	2	0	3	0	3	1	0.764	0.681	1	0.776	0.697	106	0.48	5.1	176	123	49	6.1
	2	74	1	1		1	1	3	1	159	63	80.9	136	75	61	129	76	62				1	1	2	1	1	0	2	0	0	1	0.791	0.741	1	0.747	0.722	88	1.5	4.6	188	44	54	6.1
	1	66	1	1		1	1	2	2	156.1	70.3	94.5	134	84	84	129	83	79				1	1	1	1	2	0	0	0	1	1	0.832	0.701	1	0.759	0.662	77	0.88	8.2	216	190	45	5.3
	2	65	1	1		1	1	3	1	159.3	48.6	77.5	116	71	71	115	68	78				1	1	2	1	1	0	3	0	0	1	0.761	0.711	1	0.894	0.789	83	0.39	2.4	229	124	54	5.4
	1	77	2	1		1	1	3	2	165.9	77.2	96	110	65	49	111	65	46				1	1	2	1	2	0	3	0	2	1	0.819	0.703	1	0.844	0.733	102	1.55	5.3	144	56	41	5.3
	2	67	2	1		1	1	3	2	153.7	58.3	92	131	80	81	123	75	80				1	1	2	1	2	0	3	0	1	1	0.671	0.597	1	0.746	0.626	136	0.99	17.6	168	146	38	6.3
	2	66						3	1	158.2	59.1	81.5	128	74	80	137	74	79				1	1	2	1	1	0	1	0	0	1	0.68	0.602	1	0.887	0.783	97	1.74	9.8	224	280	46	5.4
	1	76	1	1		1	1	2	3	163.2	66.9	84.4	106	60	54	106	62	56				1	1	2	1	2	0	1	0	2	1	0.844	0.746	1	0.815	0.723	94	0.32	11.8	146	185	45	5.4
	2	74	2	1		1	1	3	1	152.7	54.5	79.1	156	75	62	154	79	64				1	1	2	1	2	0	4	0	2	1	0.771	0.739	1	0.796	0.777	90	0.44	7.3	220	77	68	5
	2	65	1	1		1	1	3	2	151.9	64.2	85.6	111	73	63	121	74	64	119	71	64	1	1	2	1	2	0	1	0	1	1	0.788	0.674	1	0.73	0.669	97	0.63	8.6	210	80	54	5.4
	2	68	1	1		1	1	3	1	158.8	58	81.6	105	68	66	104	66	61				1	1	2	1	2	0	1	0	1	1	0.762	0.718	1	0.855	0.708	84	0.25	4	157	136	34	5.4
	2	74	2	1		1	1	3	1	161.6	66.2	96.8	128	79	77	131	84	77				1	1	2	2	2	0	3	1	3	1	0.854	0.743	1	0.826	0.779	78	1.06	2.1	201	84	68	5.7
	2	65	2	1		1	1	3	1	156.6	56.2	86.2	185	111	84	192	112	84				1	1	2	1	2	0	2	0	2	1	0.767	0.664	1	0.695	0.636	100	0.9	2.9	126	129	39	5.5
	1	75	1	1		2	1	2	1	163.3	52.5	73.3	125	67	57	132	76	69				0															82	0.41	7.6	114	54	59	5.3
	2	74	1	1		1	1	3	1	154.2	49.7	74	126	90	66	126	86	62				1	1	2	2	2	0	6	1	7	1	0.814	0.734	1	0.896	0.799	98	0.6	2.2	222	75	57	5.4
	2	65	1	1		1	1	3	1	157.3	61.1	81.8	131	76	75	131	73	74				1	1	2	1	1	0	1	0	0	1	0.755	0.658	1	0.772	0.676	95	0.53	8.7	173	155	49	5.4
	2	75	2	1		1	1	3	2	152.8	64.6	82.3	181	88	53	189	89	51				1	1	2	1	2	0	5	0	4	1	0.835	0.734	1	0.758	0.651	100	0.92	11.9	215	132	46	5.7
	2	65	1	1		1	1	3	2	161.3	53.9	73.3	104	61	75	103	60	77				1	1	2	1	2	0	2	0	2	1	0.743	0.67	1	0.892	0.768	86	3.34	8.6	162	85	54	5.1
	2	76	2	1		1	1	3	1	153.3	52.9	85.1	105	70	92	101	69	89				1	1	1	1	2	0	0	0	3	1	0.708	0.606	1	0.66	0.589	98	2.06	8.2	228	284	48	5.6
	2	66	2	1		2	1	3	2	148	60	89.8	132	85	59	125	82	55				1	1	2	1	2	0	2	0	2	1	0.876	0.816	1	0.8	0.734	69	0.57	2.3	179	80	58	5.5
	2	72	2	1		1	1	3	1	152	54	83	109	67	83	107	69	81				1	1	2	1	2	0	1	0	3	1	0.688	0.599	1	0.731	0.601	62	1.48	3.7	195	137	56	5.5
	2	65	2	2	2	1	1	3	1	153.5	54.5	70.2	126	82	74	127	73	72				1	1	2	1	2	0	2	0	2	1	0.636	0.536	1	0.773	0.726	101	0.61	14.6	192	59	52	6.1
	2	70	2	1		2	1	3	2	164	75.5	107	142	70	57	119	69	59	131	74	58	1	1	1	1	2	0	0	0	1	1	0.677	0.589	1	0.88	0.805	93	1.67	6.7	207	72	49	6
	1	71	2	1		1	1	2	3	165.5	69.5	92	189	94	52	189	99	53				1	1	1	1	2	0	0	0	1	1	0.951	0.918	1	0.704	0.631	92	1.14	6.1	204	183	50	5.6
	2	73	2	1		1	1	3	1	153.1	69.2	94.4	128	85	89	120	80	88				1	1	2	1	1	0	1	0	0	1	0.744	0.661	1	0.825	0.741	98	0.93	14.2	158	66	45	5.9
	1	77	1	2	2	1	1	2	3	167.4	71.7	91.3	139	75	61	135	77	64				1	2	2	2	2	5	3	1	6	1	1.31	1.062	1	1.029	0.982	94	0.52	6.8	168	87	50	7.8
	1	67						1	1	162.7	68.5	83.2	144	83	54	131	84	57	140	80	56	1	1	2	1	2	0	2	0	2	1	1.094	1.071	1	0.945	0.827	82	1.3	4	184	87	62	5.6
	2	75	1	1		1	1	3	1	151.6	67.2	87.3	102	65	61	94	60	58				1	1	2	1	1	0	1	0	0	1	0.715	0.602	1	0.799	0.725	91	5.5	6.1	196	225	44	5.4
	2	68	1	1		1	1	3	1	161.4	67.3	86.8	113	61	53	102	59	49	117	65	52	1	1	2	1	2	0	1	0	1	1	0.845	0.823	1	0.793	0.734	88	1.96	8.2	178	113	45	5.3
	1	69	2	2	2	1	2	2	2	166.7	66.9	86.8	136	76	61	135	77	61				1	2	2	1	2	2	5	0	5	1	0.669	0.609	1	0.718	0.678	129	1.17	5.4	171	378	34	6.8
	2	66	1	1		1	1	3	1	153.2	57.1	78.5	121	74	57	108	68	57	100	66	58	1	1	2	1	1	0	1	0	0	1	0.696	0.599	1	0.657	0.563	82	1.67	4.7	177	72	64	5.5
	2	76	2	1		1	2	3	1	155.3	59.3	91.8	137	78	54	136	75	53				1	1	2	1	2	0	1	0	1	1	0.73	0.627	1	0.659	0.619	97	0.4	11	167	117	36	5.6
	2	65	1	1		1	1	3	1	156.9	49	71.8	106	62	58	105	65	59				1	1	2	1	2	0	1	0	2	1	0.707	0.631	1	0.832	0.71	83	0.26	3.6	178	136	59	5.1
	2	69	2	1		1	1	3	1	150.9	49.1	71.1	130	82	75	127	78	76				1	1	2	1	1	0	3	0	0	1	0.79	0.719	1	0.813	0.753	81	3.89	3.4	207	181	55	5.7
	2	72	1	1		1	1	3	1	149.2	44.2	77.2	139	73	57	133	76	60				1	1	1	1	2	0	0	0	1	1	0.663	0.598	1	0.827	0.7	82	0.41	3.9	185	102	60	5.3
	2	68	2	1		1	1	3	1	153.2	51.4	83.1	125	78	73	123	71	83				1	1	2	1	1	0	2	0	0	1	0.882	0.803	1	0.846	0.707	80	0.91	9.2	173	169	58	5.3
	2	66	2	1		1	1	3	1	150.1	64.2	93.5	131	73	87	137	71	86				1	1	2	1	2	0	2	0	3	1	0.811	0.763	1	0.814	0.795	88	1.53	15.5	157	279	34	5.8
	2	69	2	2	2	1	1	3	2	157.4	65.2	91.5	131	78	57	137	78	57				1	1	1	1	2	0	0	0	3	1	0.91	0.848	1	0.826	0.792	79	0.28	4.6	260	118	54	5.4
	2	74	2	1		1	1	3	1	155	71.1	100.2	121	75	65	122	73	67				1	1	2	2	1	0	1	1	0	1	0.78	0.7	1	0.759	0.671	107	3.45	15.7	179	103	44	7.7
	1	73	2	1		1	1	2	2	165.3	72.7	94.9	136	78	87	136	83	88				1	1	2	1	1	0	3	0	0	1	0.78	0.684	1	0.638	0.571	115	0.23	11.8	163	99	53	6
	2	75	2	1		1	1	3	1	148.9	55.5	95.7	146	69	67	137	72	67				1	1	2	2	2	0	2	1	1	1	0.757	0.648	1	0.832	0.739	92	5.57	9.1	250	169	45	5.9
	2	82	1	1		1	1	3	1	140.9	57	91.8	139	65	46	129	65	60	135	71	45	1	1	2	2	2	0	5	1	5	1	0.839	0.749	1	0.894	0.807	98	0.92	9.5	170	78	50	5.5
	1	71						3	1	174.3	73	80.6	136	74	70	136	69	68				1	1	2	1	2	0	3	0	2	1	0.6	0.535	1	0.613	0.56	99	0.24	7.8	164	90	34	5.3
	2	66	2	1		1	1	3	1	156.1	52.2	72.8	144	75	82	126	75	83	147	73	82	1	1	1	1	2	0	0	0	1	1	0.704	0.609	1	0.627	0.565	88	0.62	4.4	177	198	42	5.1
	1	70	1	1		1	1	3	2	166.5	70.6	86.5	118	72	64	114	71	61				1	1	1	1	1	0	0	0	0	1	0.756	0.662	1	0.749	0.622	93	0.45	4	171	54	58	5
	2	66	1	1		1	1	3	2	151.7	54.3	82.5	135	72	59	120	66	59	113	70	55	1	1	1	2	2	0	0	1	1	1	0.76	0.642	1	0.841	0.759	98	0.03	5.9	210	64	57	5.8
	2	75	2	1		1	1	2	2	171.9	73.6	89.6	117	66	66	130	73	62	126	70	64	1	1	2	1	2	0	2	0	2	1	0.648	0.559	1	0.756	0.686	98	2.81	9.7	157	415	39	5
	2	74	1	1		1	1	3	1	145.3	47.7	81.1	120	65	83	114	72	81				1	1	2	1	2	0	1	0	2	1	0.849	0.794	1	0.912	0.782	84	1.24	10.5	211	155	53	5.7
	1	80	1	1		1	1	2	1	164.3	59.8	79.7	138	73	72	138	73	67				1	1	2	2	2	0	2	2	3	1	0.851	0.76	1	0.725	0.667	91	1.73	2.9	236	159	52	5.3
	2	74	1	1		1	1	3	1	153	56.4	77.9	142	81	51	137	76	51				1	1	2	1	2	0	2	0	3	1	0.773	0.649	1	0.883	0.76	91	0.36	3.6	217	111	54	5.5
	2	81	2	2	2	1	1	3	1	145.7	50.7	76	125	64	76	125	66	75				1	1	2	1	2	0	5	0	4	1	0.701	0.643	1	0.729	0.609	104	0.37	9.2	159	88	59	6.2
	2	78	2	1		1	2	3	1	156.8	69.9	94.2	143	79	63	140	76	62				1	1	2	2	2	0	4	1	2	1	0.844	0.787	1	0.935	0.857	99	0.32	5	178	105	48	5.5
	2	76	2	1		1	1	3	1	147.6	70.8	95.5	150	71	70	148	74	70				1	1	2	1	1	0	1	0	0	1	0.878	0.818	1	0.956	0.823	89	1.98	21.6	225	131	56	5.8
	2	76	2	2	2	1	1	3	1	157.4	55.2	83.2	142	72	64	135	71	64				1	1	2	1	2	0	2	0	1	1	0.882	0.797	1	0.911	0.768	82	1.07	5.6	211	75	65	5.2
	2	72	2	1		1	1	3	1	153.1	54.8	80.6	138	83	61	133	86	69				1	1	2	1	2	0	3	0	3	1	0.856	0.834	1	0.86	0.721	91	0.43	4.9	182	128	51	5.1
	2	73	2	2	2	1	1	3	1	161.8	63.1	88.8	120	74	79	118	74	79				1	1	1	1	1	0	0	0	0	1	0.84	0.744	1	0.786	0.674	113	0.74	9.3	170	105	56	5.7
	2	76	2	2	2	1	2	3	2	149.9	61.1	90.5	118	65	71	111	61	69				1	1	1	2	2	0	0	1	2	1	0.789	0.731	1	0.849	0.792	122	0.84	13.5	143	102	53	7
	1	81	2	2	2	1	1	2	3	166.8	68.2	97.5	120	63	60	121	63	59				1	1	1	1	2	0	0	0	5	1	0.823	0.753	1	0.787	0.698	143	1.07	4	139	97	33	7.4
	2	70	2	2	2	1	1	3	1	147.4	45	79	122	70	77	114	70	76				1	1	2	2	2	0	1	1	1	1	0.753	0.661	1	0.987	0.946	69	0.86	5.5	174	117	45	5.9
	2	69	1	1		1	1	3	2	157.1	58.1	87.8	108	72	66	111	70	69				1	1	2	1	2	0	1	0	2	1	0.84	0.79	1	0.872	0.86	90	1.07	8.4	150	293	49	5.7
	2	72	1	1		1	1	3	1	154.6	50.6	87	95	53	55	100	53	55				1	1	2	1	2	0	2	0	1	1	0.766	0.69	1	0.708	0.657	86	0.47	4.3	188	92	48	5.3
	2	69	2	1		1	1	3	1	147.8	61.3	85.3	128	72	72	117	70	68	124	68	67	1	2	2	2	2	1	2	3	2	1	0.825	0.738	1	0.937	0.898	97	0.79	11	203	89	56	5.5
	2	65	2	1		1	1	3	1	149.9	59.5	74.9	114	78	71	117	79	68				1	1	2	1	2	0	2	0	1	1	0.821	0.688	1	0.909	0.847	84	0.52	3.8	195	58	59	5.2
	2	75	2	1		2	1	3	1	149.3	56.1	87.5	168	87	59	163	90	64				1	1	2	1	2	0	2	0	2	1	0.897	0.778	1	0.884	0.807	102	1.77	9.2	206	69	67	5.2
	1	68	2	1		1	1	2	1	164.7	63.3	81.5	106	65	81	98	66	81				1	2	2	2	2	2	2	1	2	1	0.769	0.662	1	0.947	0.927	86	0.41	5.6	124	64	57	5.3
	2	67	2	1		1	1	3	2	157.7	56.6	83	128	73	75	116	75	72	119	73	74	1	1	1	1	1	0	0	0	0	1	0.723	0.655	1	0.676	0.57	110	0.24	11.1	188	106	66	5.4
	2	72	1	1		1	1	3	2	160.6	59.2	86	108	73	64	108	69	69				1	1	2	1	1	0	3	0	0	1	0.84	0.754	1	0.92	0.852	97	1.29	6.9	219	72	65	5.7
	1	75	1	2	2	1	1	1	2	168.8	62.3	95.1	123	81	61	122	76	60				1	1	1	1	1	0	0	0	0	1	0.896	0.806	1	0.945	0.913	120	2.2	8.8	223	180	43	6.4
	2	71	2	1		1	2	3	1	155.4	67.8	91.5	151	73	50	142	67	48				1	2	2	2	2	2	3	2	4	1	0.907	0.806	1	0.701	0.583	91	1.44	8.9	196	132	40	5.9
	2	69	1	1		1	1	3	1	152.2	56.7	84.5	120	76	78	118	78	79				1	1	2	1	2	0	2	0	2	1	0.815	0.683	1	0.704	0.627	102	2.24	12.4	223	193	45	5.5
	1	73	2	1		1	1	3	1	160.8	58.2	38.8	135	71	68	139	73	63				1	1	2	1	2	0	6	0	5	1	0.914	0.851	1	1.003	0.89	85	0.49	3.3	184	53	62	5.2
	2	67	1	1		1	1	3	1	156.6	57.2	81.3	126	71	59	116	75	62	122	69	60	1	1	2	1	2	0	2	0	2	1	0.724	0.636	1	0.808	0.71	83	0.56	3.4	204	212	44	5.4
	2	66	2	2	2	1	1	3	1	147.1	46.7	79.3	126	73	77	119	72	76				1	2	2	2	2	1	1	1	2	1	0.909	0.851	1	0.95	0.87	110	0.17	6.6	162	143	47	7.7
	2	72	2	2	2	1	1	3	1	153.2	71.3	96.5	145	78	57	159	79	60	150	73	55	1	1	2	1	2	0	2	0	3	1	0.936	0.851	1	0.845	0.744	102	1.14	12.4	212	106	44	6.5
	1	77	2	1		1	1	3	1	155.8	59.1	79.5	146	83	74	141	81	73				1	1	2	1	2	0	3	0	2	1	0.868	0.739	1	0.791	0.661	94	1.58	4.1	163	266	34	5.7
	2	70	2	1		1	2	3	1	154.7	49.6	75.5	103	61	81	107	65	79				1	2	2	2	2	2	8	4	7	1	0.931	0.84	1	0.742	0.643	93	3.61	8.4	229	186	43	5.5
	1	75	2	2	2	1	1	1	3	158.3	46	67.8	127	72	79	120	71	76				1	2	2	2	2	4	9	5	7	1	0.907	0.854	1	0.863	0.838	113	0.15	4.9	196	132	54	6
	2	69	1	1		1	1	3	1	150.6	56.2	73.8	150	75	55	148	73	53				1	1	1	1	2	0	0	0	1	1	0.75	0.656	1	0.677	0.621	77	1.08	4.7	156	48	65	5
	2	72	2	1		1	2	3	1	152.2	66.4	94.2	131	79	73	130	82	69				1	2	1	2	2	1	0	2	2	1	0.808	0.686	1	0.867	0.727	79	0.83	7.5	196	164	49	5.4
	2	71	1	1		1	1	3	2	153.2	62.5	82.4	107	68	67	95	64	65	103	68	68	1	1	2	1	2	0	1	0	2	1	0.741	0.643	1	0.731	0.66	87	0.51	3.3	199	166	64	5.4
	1	76	2	1		1	2	2	3	170.3	73.5	91.5	135	84	91	133	81	89				1	1	2	1	2	0	4	0	4	1	1.269	1.171	1	0.904	0.808	196	17.39	14.6	176	159	56	8.3
	1	74	2	2	2	1	1	2	3	164.4	64.2	85	136	80	64	125	75	67	131	80	69	1	1	2	1	2	0	1	0	1	1	0.721	0.67	1	0.784	0.735	83	1.37	4.1	188	96	60	6.4
	2	74						3	1	145.7	54.9	89.4	153	65	57	154	67	54				1	1	2	1	2	0	1	0	4	1	0.808	0.694	1	0.727	0.627	118	2.34	7.6	181	77	86	6.7
	1	77	2	1		1	1	3	2	167.2	58	84.6	147	76	68	139	75	66				1	1	2	1	2	0	3	0	3	1	0.618	0.538	1	0.632	0.559	98	0.72	6.3	160	138	40	5.6
	2	74	2	1		1	1	3	2	151	52.4	84.1	163	94	83	136	80	82	139	84	80	0															91	1.62	8.3	152	97	44	5.7
	2	71	1	1		1	1	3	1	157.1	56	82.3	118	69	76	121	71	81				1	1	1	1	1	0	0	0	0	1	0.816	0.742	1	0.695	0.633	74	3.15	3.2	198	102	73	5.5
	2	65	2	1		1	1	3	1	155.7	65	80.6	120	69	64	133	71	63	122	72	64	1	1	2	1	2	0	1	0	4	1	0.613	0.513	1	0.712	0.63	96	0.33	4.9	201	89	72	5.5
	2	67	2	2	2	1	1	3	2	149.6	60.2	80.2	126	79	78	119	74	76				1	2	2	2	2	1	2	2	4	1	0.898	0.807	1	1.025	0.984	121	1.93	6.7	279	265	53	7.8
	2	69	2	1		2	2	3	1	151.5	52.5	71.2	130	83	73	128	80	72				1	1	1	1	1	0	0	0	0	1	0.818	0.681	1	0.816	0.724	96	1.01	5.7	199	259	47	5.9
	2	70	2	1		1	1	3	1	157.1	75.3	95.2	158	91	69	155	85	68				1	1	1	2	2	0	0	1	1	1	0.639	0.578	1	0.956	0.814	86	0.82	12.1	194	89	73	6
	2	73	2	1		1	1	3	1	146.7	49.9	85.6	133	81	61	138	85	60				1	2	2	1	2	2	2	0	1	1	0.757	0.683	1	0.816	0.801	89	0.54	6.8	175	99	57	5.7
	1	70	1	1		1	1	3	1	161.7	69	92.1	149	96	88	147	91	86				1	1	2	1	2	0	2	0	1	1	0.911	0.862	1	0.912	0.846	104	64.21	8.8	179	57	49	5.8
	1	78	2	1		1	1	2	3	167.7	65.9	95	139	74	86	142	73	85				1	1	1	1	2	0	0	0	2	1	0.752	0.709	1	0.734	0.676	92	0.28	9.1	136	90	38	4.8
	1	70	1	2	2	1	2	2	1	170.9	70.2	89	128	72	55	123	63	51				1	1	2	1	2	0	2	0	2	1	0.804	0.736	1	0.749	0.694	92	0.38	4.2	151	129	44	6.4
	2	67	1	2	2	1	1	3	1	160.7	55.9	75.4	115	61	63	112	57	61				1	1	2	1	2	0	2	0	2	1	0.825	0.736	1	0.774	0.666	81	0.41	7.5	167	65	56	6.4
	1	70	2	1		2	1	2	3	169.5	63.7	86	144	103	88	150	105	84				1	1	1	2	2	0	0	4	1	1	0.715	0.618	1	0.868	0.795	99	5.62	5.6	131	82	43	5
	2	70	2	1		1	1	3	2	155.5	55.8	82.7	106	68	66	97	64	63				1	1	2	2	2	0	1	2	2	1	0.854	0.819	1	0.758	0.731	70	0.61	8.2	169	132	42	5.2
	2	68	2	2	2	1	1	3	2	157.6	56.6	76.8	142	76	58	135	76	58				1	1	2	1	2	0	5	0	4	1	0.933	0.844	1	0.836	0.783	106	0.58	6.1	132	127	37	7.4
	2	75	1	2	2	1	1	3	1	149.9	52.8	52.8	126	72	77	117	67	75				1	1	2	1	2	0	1	0	1	1	0.763	0.702	1	0.762	0.694	104	0.29	3.1	124	50	53	6.2
	1	75	2	1		1	1	2	2	168	69.8	89.1	118	65	75	120	71	73				1	1	2	1	2	0	3	0	3	1	0.842	0.745	1	0.861	0.786	99	4	18.2	160	182	35	5.9
	2	75	2	2	2	1	1	3	1	152.8	50.6	81.3	186	86	64	174	86	64	171	75	63	1	2	2	2	2	1	4	3	1	1	0.854	0.814	1	0.863	0.817	151	0.56	7.9	206	166	50	6.5
	1	75	2	2	2	2	1	2	1	165.5	71.8	96	118	68	51	125	67	49				1	1	2	1	2	0	2	0	3	1	0.686	0.595	1	0.624	0.536	98	0.23	3.9	222	83	75	6.2
	2	65	1	1		1	1	3	1	151.7	46.4	70	110	71	59	112	69	60				1	1	2	1	2	0	2	0	1	1	0.849	0.742	1	0.777	0.687	88	0.24	2.4	183	68	54	4.9
	2	68	2	1		1	1	3	1	151	72.9	101.1	139	85	61	148	85	55				1	1	2	1	1	0	1	0	0	1	0.819	0.702	1	0.869	0.003	117	2.19	11.4	206	185	41	6.7
	2	66	2	1		1	1	3	1	152.6	56.4	81.5	121	80	73	119	81	76				1	1	2	1	2	0	1	0	1	1	0.813	0.719	1	0.768	0.692	92	1.31	3.1	241	200	59	5.1
	2	66	1	1		1	1	3	2	160.1	74.7	94.1	143	77	59	136	77	59				1	2	2	2	2	2	5	1	5	1	0.885	0.803	1	0.989	0.876	102	0.78	6.9	247	117	39	6.5
	1	72	1	1		1	1	1	3	165.4	60.8	85.9	146	84	66	141	78	64				1	1	2	2	2	0	4	2	5	1	0.628	0.526	1	0.713	0.635	94	0.56	3.3	213	163	56	5.5
	1	73	2	2	2	1	1	3	1	167.1	71.1	89.6	124	74	68	112	69	66	113	69	67	1	1	2	1	2	0	4	0	4	1	0.908	0.754	1	0.726	0.643	111	1.72	8.5	110	117	32	6.2
	2	64	1	1		1	1	3	1	152	67.3	94.3	104	67	49	111	67	51				1	1	2	1	2	0	2	0	1	1	0.725	0.657	1	0.69	0.592	75	3.99	5.7	222	160	40	5.6
	2	67	2	1		2	1	3	3	160.1	58.4	83	141	71	61	118	68	61	128	72	62	1	1	2	2	1	0	1	1	0	1	0.735	0.631	1	0.648	0.595	89	0.25	7	210	149	78	5.5
	2	79	2	1		1	1	1	2	148.4	40	64	157	80	62	150	76	58				1	2	2	1	2	2	4	0	3	1	0.781	0.663	1	0.726	0.634	81	0.34	3.1	194	93	66	5.5
	2	66	2	1		1	1	2	3	153.8	49	70.3	137	66	62	128	60	49	118	60	61	1	1	2	1	2	0	1	0	1	1	0.916	0.806	1	0.641	0.586	89	0.61	4.8	128	62	41	5.4
	2	72	1	1		1	1	3	1	157.1	62.1	76.9	141	76	85	134	73	83				1	2	2	2	2	1	1	1	2	1	0.838	0.741	1	0.847	0.771	94	0.76	5.7	257	115	59	5.2
	1	75						3	3	175.1	68.4	80.9	147	89	71	137	67	58	147	85	68	1	1	2	1	2	0	1	0	1	1	0.883	0.754	1	0.906	0.807	115	1.32	2.8	193	67	65	6.7
	2	71	1	1		1	1	3	2	155.9	59.4	80.7	120	75	67	124	79	68				1	1	2	2	1	0	1	1	0	1	0.717	0.63	1	0.787	0.738	81	1.14	10.4	214	122	53	5.5
	2	71	1	1		1	1	3	1	155.9	60	84.1	133	82	66	132	81	64				1	1	1	1	2	0	0	0	1	1	0.82	0.699	1	0.66	0.549	92	1.04	5.1	159	97	38	5.6
	1	65	2	1		1	1	2	2	168.1	57.4	72.3	123	68	50	124	72	49				1	1	2	1	1	0	2	0	0	1	0.904	0.793	1	0.778	0.702	87	0.87	4.3	142	110	44	5.2
	2	67	2	1		1	1	3	1	147.2	57.5	74.2	144	95	70	132	92	69	136	91	69	1	1	2	1	2	0	1	0	2	1	0.67	0.589	1	0.697	0.61	89	0.2	13	257	174	51	5.6
	1	70	2	2	2	1	1	2	1	175.1	60.1	76.5	134	84	70	132	79	73				1	1	2	1	2	0	4	0	4	1	0.69	0.592	1	0.702	0.594	107	0.14	4.2	173	103	41	6.3
	2	69	2	1		1	1	3	3	152.4	53.8	74.9	115	66	67	106	64	68				1	1	2	1	2	0	1	0	2	1	0.749	0.714	1	0.822	0.721	83	0.36	8	188	210	36	5.4
	2	73	2	2	2	1	1	3	1	147.5	52.2	76.1	148	82	73	144	81	72				1	1	1	2	2	0	0	1	1	1	0.654	0.551	1	0.687	0.622	90	0.82	13.9	166	180	50	6.3
	2	76	2	1		1	1	3	1	147.3	58.5	83.5	136	60	63	138	66	62				1	1	2	1	1	0	2	0	0	1	0.863	0.756	1	0.885	0.798	88	0.56	6	142	52	58	4.4
	2	65	2	1		1	1	3	1	147.5	57.6	84.3	143	77	57	140	76	57				1	1	2	2	2	0	2	1	1	1	0.601	0.518	1	0.711	0.61	82	0.15	8.8	163	91	53	5.9
	1	71	2	1		1	1	2	1	166.2	72.6	83.5	150	81	54	144	81	53				1	2	2	2	2	1	6	2	4	1	1.082	1.031	1	1.042	0.975	90	0.33	4.6	133	72	44	5.7
	2	72	1	1		1	1	3	3	159.4	64.8	85.7	142	83	65	142	79	62				1	1	2	1	1	0	2	0	0	1	0.767	0.666	1	0.801	0.677	90	1.14	10.3	252	137	52	5.8
	1	70	1	2	2	1	1	2	2	162.7	60.9	86.5	145	82	104	137	78	103				1	1	2	1	2	0	4	0	4	1	0.842	0.786	1	0.805	0.684	121	1.02	4	184	311	46	8.6
	2	68	2	2	2	2	1	3	1	155.4	67.3	84.3	128	73	64	129	73	64				1	1	2	1	2	0	2	0	1	1	0.745	0.729	1	0.821	0.681	140	0.26	8.7	157	120	63	7.4
	2	74	1	1		1	1	3	1	139.4	43.7	80.5	128	66	68	121	63	65				1	1	2	1	2	0	2	0	1	1	0.845	0.755	1	0.832	0.688	104	0.52	7.2	196	88	68	5.6
	2	70	2	2	2	2	1	1	1	161.9	70.9	92	109	62	78	122	65	77	109	62	78	1	1	2	1	1	0	4	0	0	1	0.729	0.642	1	0.794	0.69	119	1.32	16	139	198	33	6.3
	2	68	1	1		1	1	3	2	146.2	47.3	82	134	71	61	113	65	60	120	66	61	1	1	1	1	2	0	0	0	2	1	0.926	0.811	1	0.954	0.835	94	0.2	5.7	221	152	49	5.5
	1	67	2	1		1	1	3	1	160.8	63.5	86.8	157	81	67	149	78	66				1	1	2	1	2	0	6	0	5	1	0.601	0.531	1	0.806	0.694	83	0.19	5.7	146	114	35	5.4
	2	69	2	2	2	1	1	2	1	150.3	67.5	94.7	121	69	76	129	79	77				1	2	2	2	2	5	2	1	2	1	0.812	0.676	1	0.987	0.973	112	6.02	4.8	156	275	43	6.1
	2	72	1	2	2	1	1	3	1	151.3	48.4	75.5	124	72	57	121	71	59				1	1	2	1	2	0	2	0	2	1	0.78	0.707	1	0.789	0.736	98	0.72	7.3	180	97	41	6.3
	2	69	2	1		1	1	3	1	165.4	84.3	103.5	135	70	56	131	71	56				1	1	1	1	1	0	0	0	0	1	0.817	0.67	1	0.905	0.802	98	6.54	11.1	226	146	49	5.7
	2	66	1	1		1	1	3	1	150	57.9	79.5	112	75	83	117	73	82				1	1	1	1	2	0	0	0	1	1	0.714	0.643	1	0.758	0.666	90	1.07	2.9	194	179	54	5.1
	2	66	2	2	2	1	1	3	2	147.9	49.6	76.1	138	83	81	133	76	73				1	1	2	1	2	0	3	0	6	1	0.636	0.578	1	0.744	0.651	139	0.85	4.1	165	106	50	7.5
	1	74	1	1		1	1	1	1	157.1	66.5	91.3	122	69	72	116	69	69				1	2	2	2	2	2	7	1	7	1	0.755	0.66	1	0.801	0.762	88	1.26	4.8	220	374	39	5.8
	2	65	2	1		1	1	3	2	154.9	50.7	74.1	143	91	65	144	90	59				1	1	2	1	2	0	1	0	2	1	0.71	0.614	1	0.699	0.623	83	0.37	6.8	268	112	71	4.9
	2	69	2	1		1	1	3	1	155.9	60.7	88.1	139	77	73	133	83	75				1	1	2	1	2	0	7	0	3	1	0.776	0.71	1	0.706	0.605	102	0.41	20	145	216	40	5.6
	2	80	2	1		1	1	3	1	143.8	51.9	85.5	138	74	57	131	79	61				1	1	2	1	2	0	4	0	1	1	0.842	0.751	1	0.773	0.705	81	0.64	2.6	155	99	57	5.3
	2	72	1	1		1	1	3	1	161	58.9	82.5	117	67	62	120	69	63				1	1	2	1	2	0	3	0	2	1	0.766	0.649	1	0.83	0.69	85	2.49	4.1	217	116	66	5.3
	1	75	2	1		1	2	2	2	168.8	73.6	91.2	129	80	60	136	75	59				1	1	2	2	2	0	2	1	1	1	0.806	0.781	1	0.835	0.754	85	0.96	12.2	178	79	53	5.8
	1	73	2	2	2	1	1	2	1	160.4	60	83.2	97	65	73	100	65	66				1	1	2	2	2	0	2	1	2	1	0.82	0.722	1	0.822	0.765	123	2.69	8.5	112	99	37	6.4
	1	65	1	1		1	1	2	3	157.6	68.3	90.6	103	66	55	102	65	49				1	1	2	1	2	0	2	0	1	1	0.845	0.75	1	0.828	0.754	94	0.49	9	256	122	59	5.4
	2	82	2	2	2	1	1	3	2	161	57.5	80.7	123	73	66	127	69	65				1	1	2	1	2	0	2	0	3	1	0.677	0.629	1	0.72	0.601	132	1.6	7.8	123	112	38	6.2
	1	73	1	1		1	1	2	1	165.3	68.6	92.9	131	77	73	137	73	70				1	2	2	1	2	1	4	0	3	1	0.887	0.791	1	0.795	0.696	127	0.95	12.1	179	117	50	6.1
	1	65	2	1		1	1	3	2	159.8	69.1	93	133	91	85	134	91	85				1	1	2	1	2	0	2	0	1	1	0.635	0.549	1	0.664	0.601	82	0.3	12.2	176	74	57	5.5
	2	68	2	1		1	1	3	1	152.9	67.5	97	109	66	89	96	61	84	113	69	89	1	2	2	1	2	1	2	0	4	1	0.8	0.776	1	0.777	0.688	100	1.52	29.6	173	221	41	5.4
	2	70	2	1		1	1	3	2	151.8	60	80.4	133	78	61	130	74	59				1	1	2	1	2	0	2	0	3	1	0.799	0.696	1	0.914	0.762	100	1.12	12	161	85	43	5.4
	1	78						2	3	153.6	47.9	78.6	131	68	55	132	67	55				1	2	2	2	2	1	2	1	4	1	0.799	0.705	1	0.8	0.715	90	0.34	2	185	80	46	5.7
	2	73	2	1		1	1	3	1	154.1	55.1	86.9	148	82	68	151	81	65				1	2	2	1	2	1	2	0	5	1	0.785	0.713	1	0.807	0.76	91	0.71	7.1	140	230	27	5.5
	2	66						3	1	157.7	53.1	76.8	132	75	58	131	74	60				1	1	2	1	2	0	3	0	1	1	0.787	0.757	1	0.794	0.756	98	0.28	4.7	174	77	53	5.3
	1	73						2	1	170.6	68.1	85.2	139	66	50	138	67	49				1	1	2	1	2	0	1	0	4	1	0.933	0.879	1	0.907	0.807	86	0.09	4.1	177	83	33	5.3
	2	81	2	1		1	1	3	1	154.2	54.3	87	125	75	52	126	74	52				1	1	2	1	2	0	1	0	2	1	0.816	0.714	1	0.891	0.834	84	0.55	3.4	185	84	55	5.1
	2	72	2	2	2	1	2	1	2	149.1	46.7	89	155	74	76	137	75	77	142	73	80	1	2	2	2	2	6	4	2	5	1	0.913	0.816	1	0.94	0.805	92	2.51	7.7	235	121	59	5.4
	2	67	2	1		2	1	3	1	154.2	48.7	68.5	132	73	79	140	75	84				1	1	2	2	2	0	2	1	1	1	0.67	0.563	1	0.739	0.629	87	1.26	2.9	185	147	59	5.2
	2	69	2	1		1	1	3	1	151.8	53.9	80.1	151	77	64	149	73	63				1	1	2	1	2	0	4	0	1	1	0.854	0.801	1	0.952	0.812	91	0.86	6.9	176	203	47	5.1
	1	71	1	1		1	1	2	3	164.2	69.9	91.8	123	76	53	126	75	54				1	1	1	1	1	0	0	0	0	1	0.631	0.572	1	0.603	0.544	92	1.25	3.1	194	98	55	4.7
	2	71	1	1		1	1	3	1	151.8	61.8	78.5	132	76	55	129	75	53				1	1	1	1	2	0	0	0	2	1	0.896	0.801	1	0.857	0.74	94	0.39	4	261	139	75	5.7
	1	69	1	1		1	1	2	3	166.5	57.7	76.4	131	79	96	145	77	96	146	77	94	1	1	1	1	2	0	0	0	1	1	0.739	0.659	1	0.707	0.629	110	0.66	4.6	217	151	46	5.2
	2	66	2	2	2	1	1	3	1	154.5	62.5	79.8	126	73	60	143	74	58	126	75	59	1	1	2	1	1	0	1	0	0	1	0.779	0.702	1	0.776	0.727	101	0.83	6.2	150	88	47	5.9
	2	66	2	2	2	1	1	3	1	160.2	78.9	98.8	127	74	61	128	77	64				1	2	2	2	2	7	4	9	4	1	1.129	1.015	1	0.987	0.811	108	0.69	13.2	140	115	41	6.1
	1	78	2	1		1	1	3	2	162.9	57.4	80.5	126	65	57	127	64	57				1	2	2	2	2	1	2	1	1	1	0.781	0.693	1	0.871	0.723	92	1.63	2.2	226	130	52	5.1
	2	71	2	1		1	1	3	1	150.2	67	87.4	109	61	65	108	65	67				1	1	2	1	2	0	2	0	1	1	0.685	0.586	1	0.79	0.733	91	0.42	5.6	134	59	62	5.4
	1	69	2	1		1	1	2	1	172.2	77.2	87.3	131	82	62	118	78	60	122	81	63	1	1	1	1	2	0	0	0	1	1	0.775	0.699	1	0.746	0.676	78	0.15	5.1	122	88	55	5.2
	2	67	1	1		1	1	2	1	153.8	59.6	77.3	108	68	59	104	65	62				1	1	1	1	2	0	0	0	1	1	0.616	0.506	1	0.692	0.575	121	0.88	6.6	204	209	47	6.3
	2	68	2	1		1	1	3	2	149	66.4	92.5	131	81	59	135	79	57				1	1	1	1	1	0	0	0	0	1	0.716	0.595	1	0.766	0.648	109	2.79	11.5	129	75	27	5.7
	1	70						1	1	160.5	54.2	79.6	113	66	72	113	65	75				1	1	2	1	2	0	2	0	2	1	0.832	0.697	1	0.918	0.795	82	0.84	3.5	220	84	51	5.5
	2	72	2	1		1	1	3	1	149.1	58.8	88.7	114	61	67	97	58	66	109	60	65	1	1	2	1	2	0	1	0	1	1	0.819	0.741	1	0.726	0.636	97	1.24	6.1	228	201	40	5.6
	2	69	2	2	2	1	1	3	1	153.8	72.6	88	137	75	73	120	75	75	116	70	75	1	2	2	2	2	1	2	2	2	1	0.833	0.752	1	0.867	0.783	97	1.43	6.9	146	142	35	5.5
	1	71	1	1		1	1	1	3	172.1	62.9	88.9	140	88	78	143	87	79				1	1	2	2	2	0	4	3	6	1	0.761	0.679	1	0.617	0.57	90	1.39	8.5	221	126	51	5.4
	2	74	1	1		1	1	3	2	153.2	54.2	80.5	153	78	68	147	78	70				1	1	2	1	2	0	3	0	2	1	0.84	0.729	1	0.837	0.77	94	1.59	8.4	221	121	54	5.8
	2	82	2	1		1	1	3	1	156.7	49.5	75.5	163	76	67	154	64	68				1	1	2	1	2	0	2	0	1	1	0.797	0.68	1	0.862	0.793	90	0.73	3.1	223	66	54	5.4
	2	70	2	1		1	1	3	1	151.5	59.7	85.2	155	92	72	158	89	70				1	1	2	1	2	0	3	0	1	1	0.856	0.744	1	0.882	0.795	96	1.17	11.4	187	129	53	5.5
	1	72	2	1		1	1	1	2	171.3	80.9	89.9	147	85	70	140	84	69				1	2	2	1	2	1	3	0	3	1	0.725	0.604	1	0.911	0.84	91	0.99	10.6	211	251	46	5.7
	1	76	2	1		1	1	1	2	158.2	57	81.6	122	71	84	119	71	81				1	1	2	1	2	0	6	0	6	1	0.768	0.699	1	0.764	0.677	97	1.3	8.5	233	195	39	5.9
	2	75	2	1		1	1	3	1	155.5	56.7	82.4	126	73	62	116	68	63				1	1	2	1	2	0	1	0	1	1	0.716	0.59	1	0.734	0.639	90	0.49	15.2	149	151	61	6
	2	71	1	1		2	1	3	2	152.6	49.5	75.1	115	64	76	114	64	74				1	1	2	1	2	0	4	0	2	1	0.682	0.624	1	0.69	0.995	84	0.55	3	197	55	95	5.8
	2	70	1	1		1	1	3	1	157.1	61.7	89.1	126	73	68	127	75	69				1	1	2	1	1	0	1	0	0	1	0.687	0.605	1	0.646	0.54	87	0.77	4.3	186	72	82	5.4
	2	65	1	1		1	1	3	2	153.7	59.1	85.5	164	96	75	152	91	74	160	92	73	1	1	1	1	1	0	0	0	0	1	0.865	0.731	1	0.879	0.832	96	0.84	8	286	175	85	6
	1	77	2	1		1	1	2	3	162.1	55.8	77.9	158	81	76	142	71	73	147	70	70	1	2	2	2	2	1	1	1	2	1	0.883	0.795	1	0.682	0.627	106	0.85	5.7	251	321	37	6
	2	70	1	1		1	1	3	2	160	58	76.2	135	77	75	145	80	67	121	71	65	1	1	1	1	1	0	0	0	0	1	0.78	0.669	1	0.703	0.595	111	1.12	6.9	239	149	67	5.8
	2	72						3	1	147.8	48.4	81.5	108	62	58	112	63	56				1	1	2	1	2	0	2	0	3	1	0.684	0.613	1	0.876	0.823	97	0.34	3.6	201	158	34	5.8
	1	68	1	1		1	1	2	1	168.2	56.8	76.5	135	82	78	138	82	75				1	1	2	1	2	0	4	0	1	1	0.776	0.698	1	0.773	0.674	91	0.25	4.3	206	171	45	5.5
	2	71	2	1		1	1	3	1	152.6	60.7	81.5	124	77	51	125	76	53				1	1	2	1	2	0	1	0	9	1	0.802	0.738	1	0.771	0.666	90	0.95	11	165	222	42	5.6
	2	82	1	2	2	1	1	3	1	150.9	50.1	77.7	152	74	58	143	73	59				1	2	2	1	2	2	3	0	3	1	0.765	0.699	1	0.938	0.846	93	0.4	2.4	140	119	39	6.9
	1	67	2	1		1	1	2	2	165.7	77.1	96	109	65	57	115	66	56				1	1	1	1	2	0	0	0	1	1	0.76	0.666	1	0.869	0.749	85	0.41	9.8	145	102	35	6.3
	1	77	1	1		1	1	2	3	164.1	61.3	87.5	133	73	60	129	72	59				1	1	2	1	2	0	4	0	3	1	0.906	0.831	1	0.788	0.735	93	0.81	5.4	190	122	63	4.9
	2	75	1	1		1	2	3	1	153	56.5	82.7	122	64	50	127	65	51				1	1	2	1	2	0	4	0	2	1	0.908	0.804	1	0.759	0.718	92	0.42	6.4	173	75	66	5.6
	2	72						3	1	146.2	57.3	86.2	109	67	63	109	68	62				1	1	1	1	1	0	0	0	0	1	0.654	0.557	1	0.569	0.5	94	0.93	6.1	178	36	86	5.7
	2	65	1	1		1	1	3	2	150.6	51.2	70.2	135	75	74	130	70	73				1	1	2	1	2	0	2	0	1	1	0.755	0.7	1	0.807	0.72	81	0.45	1.9	204	134	63	5.5
	2	75	2	1		1	1	3	1	155.7	59	82.4	130	60	53	123	65	58				1	1	2	2	2	0	4	2	3	1	0.876	0.776	1	0.98	0.893	91	0.35	3.8	253	76	105	5.1
	1	68	2	1		1	1	1	2	167.7	66.9	82.1	154	84	66	147	82	65				1	1	2	1	2	0	2	0	1	1	0.826	0.76	1	0.771	0.74	82	18.81	3.7	194	151	32	5.4
	2	72	2	1		1	1	3	1	158.7	57.2	77.5	163	91	61	136	85	59	148	93	65	1	1	2	1	2	0	3	0	1	1	0.597	0.556	1	0.625	0.553	82	0.63	6.3	169	73	64	5.4
	2	78	2	2	2	1	1	3	2	156.6	59.6	82.5	186	78	55	188	77	57				1	1	1	2	2	0	0	1	1	1	0.652	0.591	1	0.673	0.56	146	0.41	14.3	199	88	58	6.5
	2	71	2	1		1	1	3	1	147.8	55.8	93.7	141	82	59	139	80	55				1	1	2	1	2	0	2	0	1	1	0.701	0.586	1	0.722	0.585	92	0.19	5.5	178	109	60	5.5
	1	76	1	1		1	1	2	2	175.6	73	98.3	144	75	92	136	75	94				1	1	2	2	2	0	1	1	2	1	1.043	0.928	1	0.973	0.923	106	20.37	11.9	151	139	34	5.9
	2	77						3	1	150.8	58.8	81.2	91	53	59	106	64	60	102	56	59	1	1	2	1	2	0	1	0	1	1	0.912	0.791	1	1.061	1.028	92	0.53	5.3	193	55	61	5.8
	2	74	2	2	2	1	1	3	1	155.3	60.2	85.3	111	62	56	112	67	57				1	1	2	1	2	0	1	0	1	1	0.727	0.662	1	0.697	0.581	101	1.41	3.5	220	124	54	5.9
	1	73	1	1		1	1	3	3	168.1	59.1	78.5	146	94	69	140	87	64				1	1	2	1	2	0	2	0	2	1	0.665	0.559	1	0.668	0.501	101	0.39	5.2	193	113	68	5.7
	2	73	2	1		1	1	3	2	154.7	51.2	85	148	92	74	156	89	74	151	89	68	1	1	1	1	2	0	0	0	2	1	0.703	0.508	1	0.684	0.581	97	1.31	4	175	57	78	5.9
	2	70	1	1		1	1	3	2	159.7	65.8	92.7	154	98	78	142	89	82	148	92	83	1	1	2	1	2	0	2	0	2	1	0.83	0.783	1	0.766	0.6	86	8.11	11.9	233	247	49	5.6
	2	66	1	1		1	1	3	1	150	51.1	81	119	73	66	115	72	67				1	1	1	1	1	0	0	0	0	1	0.641	0.566	1	0.747	0.613	86	1.12	5.1	144	61	39	5.9
	2	72	2	2	2	1	1	3	2	151.8	60.4	91.7	116	71	86	122	71	83				1	1	1	1	2	0	0	0	1	1	0.68	0.571	1	0.739	0.618	192	1.01	9	141	173	44	8
	1	78	2	1		1	1	2	3	161.1	55.5	84.5	135	76	67	149	82	69	139	77	71	1	1	2	1	2	0	4	0	2	1	0.767	0.729	1	0.739	0.666	95	0.79	6.5	177	160	45	5.5
	2	77	2	1		1	1	3	1	147.3	49.1	84.6	166	74	57	162	71	54				1	1	2	1	2	0	1	0	2	1	0.804	0.697	1	0.792	0.697	95	0.82	5.1	132	148	40	5.6
	1	75	2	2	2	1	1	2	1	154.9	56.8	85.6	138	67	77	133	72	77				1	1	2	1	2	0	2	0	4	1	0.82	0.743	1	0.895	0.83	138	1.2	12.8	149	269	41	7.3
	1	73	1	1		1	1	2	3	171	58.7	76.6	125	68	77	109	66	76	110	68	74	1	1	2	1	2	0	1	0	5	1	0.735	0.672	1	0.796	0.724	79	0.51	2	189	68	60	5.5
	2	66	1	2	2	1	1	3	1	158	53.2	77.3	125	75	63	127	74	65				1	1	1	1	2	0	0	0	1	1	0.692	0.617	1	0.706	0.636	90	0.44	8.8	173	216	61	6.2
	2	66	2	1		1	1	3	2	153	63.5	83.4	148	77	64	134	76	63	147	72	64	1	1	2	1	1	0	1	0	0	1	0.897	0.741	1	0.75	0.663	86	2.09	6	169	96	65	5.8
	1	68	1	1		1	1	3	2	163.5	77.3	92	116	83	72	122	87	71				1	1	1	1	2	0	0	0	1	1	0.765	0.729	1	0.701	0.62	89	1.1	8.6	191	110	52	5.4
	1	78	2	2	2	1	1	3	1	165.5	65.1	87	134	66	77	143	67	74				1	1	2	1	2	0	2	0	4	1	0.718	0.617	1	1.023	0.934	110	0.47	3.4	127	55	45	7
	2	76	2	1		1	1	3	1	152.4	56.8	86.4	148	71	84	127	64	63	133	65	67	1	1	2	1	2	0	1	0	3	1	0.75	0.676	1	0.775	0.693	90	0.95	11.8	143	51	59	5.9
	1	85						3	1	161	67.8	89.2	126	71	86	139	76	75	136	78	79	1	2	2	1	2	1	2	0	2	1	0.807	0.763	1	0.927	0.821	82	0.97	5.1	233	171	41	5.6
	2	78	2	1		1	2	3	1	150	52.4	86.6	133	81	87	137	82	91				1	1	1	1	2	0	0	0	2	1	0.782	0.669	1	0.907	0.856	91	2.7	12	230	154	63	6.8
	2	70	1	1		1	1	3	2	149.3	60.9	82.2	125	74	54	112	68	52	115	70	54	1	2	1	1	2	1	0	0	1	1	0.887	0.779	1	0.765	0.625	92	1.66	13.3	201	99	41	5.4
	1	73	2	1		1	1	2	3	165.6	57	78.4	148	68	57	154	68	59				1	1	2	1	2	0	3	0	5	1	0.801	0.678	1	0.844	0.735	89	3.26	5.8	191	227	38	5.6
	2	67	1	1		1	1	3	1	148.7	52.7	72.4	116	82	73	115	79	72				1	1	1	1	2	0	0	0	1	1	0.647	0.561	1	0.859	0.754	87	1.01	3.8	177	134	37	5.5
	1	72	2	2	2	1	2	1	1	166.1	48	68.5	128	54	75	131	58	74				1	2	2	2	2	1	5	2	2	1	0.83	0.745	1	0.832	0.74	121	1.03	10.7	142	49	69	7.2
	2	68	2	2	2	1	1	3	1	156.3	63.6	83.9	144	67	67	119	65	66	122	64	66	1	1	2	1	1	0	2	0	0	1	0.682	0.592	1	0.881	0.848	123	2.27	8.5	193	71	58	6.8
	1	72	2	1		1	1	3	3	168.2	80.5	93.7	174	89	74	164	84	74	169	82	73	1	1	2	2	1	0	5	1	0	1	0.826	0.768	1	0.797	0.717	111	2.67	13.6	131	88	44	5.8
	2	73	1	1		1	1	3	1	151.8	55.1	75.3	139	75	65	138	75	66				1	1	2	1	2	0	2	0	1	1	0.821	0.739	1	0.705	0.599	96	0.58	6.7	232	138	54	6
	2	71	1	1		1	1	3	1	154.4	59.6	82.8	133	64	90	115	61	82	103	68	83	1	1	2	1	2	0	4	0	2	1	0.752	0.687	1	0.911	0.843	102	1.51	10.6	234	124	50	6
	1	69	2	1		1	1	3	1	167.1	69.7	92.4	126	78	71	125	74	72				1	1	1	1	1	0	0	0	0	1	0.643	0.541	1	0.676	0.58	99	1.16	6.5	135	121	36	5.5
	2	65	2	1		2	1	3	2	145.2	58.5	80	174	109	65	154	105	66	159	103	67	1	1	1	2	2	0	0	1	2	1	0.813	0.716	1	0.967	0.871	102	1.99	21.3	200	185	50	5.7
	2	66	1	1		1	1	3	2	152	52.3	69.3	101	64	60	105	58	64				1	1	2	1	2	0	2	0	1	1	0.833	0.723	1	0.793	0.692	81	0.71	6.6	191	175	42	5.2
	2	65	1	1		1	1	3	1	157.4	47.1	63.2	113	69	75	123	62	74	120	65	80	1	2	2	2	2	1	2	3	2	1	0.675	0.579	1	0.978	0.838	81	3.17	4.6	202	96	81	5.2
	2	65						3	1	160.6	51.4	69.5	115	68	86	117	62	83				1	1	1	1	2	0	0	0	3	1	0.579	0.458	1	0.667	0.568	102	0.62	3.7	210	146	40	5.4
	2	69	2	2	2	1	1	3	1	150.5	52.3	72.3	151	84	65	144	82	63				1	1	2	1	2	0	1	0	2	1	0.773	0.718	1	0.86	0.804	84	0.75	5.8	132	102	46	5.8
	2	76	2	2	2	1	1	3	1	148	50.3	79.3	155	84	70	158	78	69				1	1	2	2	2	0	4	1	3	1	0.762	0.646	1	0.837	0.747	124	0.42	7.5	137	122	51	6
	2	72						1	2	154.1	52.7	79.5	107	67	77	101	64	71				1	1	2	1	2	0	1	0	1	1	0.727	0.62	1	0.741	0.636	80	1.18	5.2	227	182	48	5.2
	2	66	1	1		1	1	3	1	162	62.7	79.3	121	82	78	120	84	74				1	1	1	1	2	0	0	0	1	1	0.711	0.659	1	0.811	0.737	99	0.97	13.1	182	76	47	4.8
	2	76	2	1		1	1	3	1	142.8	75.3	119.9	124	70	56	130	74	56				1	1	2	1	2	0	2	0	1	1	0.656	0.562	1	0.759	0.614	93	0.95	13.9	134	93	48	5.6
	2	66	1	1		1	2	3	1	167.2	72.6	91.3	107	67	67	113	68	67				1	1	1	1	2	0	0	0	2	1	0.675	0.603	1	0.698	0.61	77	0.56	5.8	201	141	31	4.9
	2	70	2	1		1	1	3	2	151.1	50.5	81.5	122	61	61	123	62	62				1	2	2	1	2	1	3	0	2	1	0.681	0.598	1	0.735	0.619	90	0.74	4.4	179	32	92	5.7
	2	67	1	1		1	1	3	2	155.1	66.9	88	177	107	65	159	93	67	165	102	64	1	1	2	1	2	0	3	0	1	1	0.843	0.774	1	0.898	0.75	85	0.33	6.6	203	81	56	4.8
	1	66	1	1		1	1	3	1	168.5	55.9	77.9	114	70	68	111	66	67				1	1	2	1	1	0	2	0	0	1	0.758	0.72	1	0.812	0.692	84	7.47	4	196	68	50	4.9
	2	69	2	1		1	1	3	1	150.6	56.7	94.9	113	75	73	109	71	71				1	1	2	1	2	0	2	0	1	1	0.932	0.805	1	0.912	0.771	80	7.72	4.3	238	106	47	5.3
	2	69	2	1		1	1	3	2	157.8	55.5	85	137	72	65	119	68	61	116	69	62	1	1	2	2	2	0	3	2	3	1	0.611	0.565	1	0.764	0.637	88	0.21	3	164	62	65	5
	2	70	1	1		1	1	3	2	150.2	55.7	87.5	121	71	60	113	71	61				1	1	1	1	2	0	0	0	1	1	1.041	0.979	1	1.014	0.893	90	0.28	3.2	135	143	52	5.3
	2	74	2	1		1	1	3	3	158.5	56.1	81	134	81	62	141	80	58				1	1	1	2	1	0	0	1	0	1	0.846	0.754	1	0.756	0.66	88	0.62	4.4	202	72	47	5.7
	2	67	1	1		1	2	3	1	158.3	59.8	84.3	145	85	52	150	81	53				1	1	1	1	1	0	0	0	0	1	0.75	0.661	1	0.824	0.728	84	0.72	4.6	217	102	58	5.4
	1	70	2	1		1	1	2	3	172	75.9	87.5	132	71	57	135	71	57				1	1	2	1	2	0	3	0	2	1	1.086	0.937	1	0.919	0.887	83	5.01	13.9	171	90	44	5.7
	2	80	2	1		1	1	3	1	144.9	54.7	87.5	164	94	74	164	91	75				1	2	1	2	2	3	0	5	2	1	0.559	0.471	1	0.672	0.591	86	1.52	9.3	221	140	42	5.4
	2	81	2	1		1	1	3	1	145.5	60.8	94	128	63	59	125	68	59				1	1	2	1	2	0	3	0	4	1	0.926	0.865	1	0.735	0.685	80	0.5	11.7	167	217	52	6
	2	81	2	1		1	1	3	1	138.9	40.5	71.3	132	52	54	126	55	55				1	2	2	2	2	2	4	1	2	1	0.89	0.774	1	0.757	0.699	85	0.4	5.5	131	63	74	5.4
	2	82	2	1		1	1	3	1	138.5	50.3	76.3	141	65	73	138	64	71				1	1	2	1	2	0	1	0	2	1	0.73	0.657	1	0.712	0.604	90	0.78	3.3	188	119	51	5
	2	67	2	1		1	1	3	1	150.2	63.3	76.5	131	84	83	109	77	84	116	79	85	1	2	1	2	2	1	0	1	1	1	0.877	0.729	1	0.825	0.731	98	2.96	7.4	183	127	52	5.9
	2	72	2	1		1	1	3	1	150.6	45.7	65.3	125	71	56	121	74	57				1	2	2	2	2	1	1	1	2	1	0.67	0.573	1	0.771	0.682	87	0.55	5.2	174	79	46	5
	2	76	2	2	2	1	1	3	1	144.9	65.2	93.5	106	72	82	108	64	76				1	1	2	2	2	0	3	2	5	1	0.846	0.755	1	0.811	0.767	136	1.41	12.7	295	279	45	6.3
	2	68	2	2	2	1	1	3	1	156.6	46.6	69.8	120	72	60	128	76	60				1	1	2	1	2	0	1	0	2	1	0.866	0.778	1	0.582	0.545	105	0.44	4	154	107	51	5.9
	2	76	2	1		1	1	3	1	145.1	46.8	73	130	80	91	127	80	91				1	1	2	1	2	0	1	0	3	1	0.874	0.769	1	0.605	0.502	96	0.76	6.2	140	158	56	5.5
	2	70	2	1		1	1	3	1	152.2	63.4	91	115	80	95	111	74	105	111	69	90	1	2	2	2	2	3	5	3	5	1	0.907	0.839	1	0.904	0.82	106	5.01	2.8	179	164	40	6.8
	2	71	1	1		1	1	3	1	154.4	54	73.5	156	82	61	147	79	60				1	1	2	1	2	0	1	0	2	1	0.679	0.564	1	0.798	0.686	89	1.05	4.3	159	59	51	5.5
	2	69	2	1		1	1	3	2	155	58.3	81.5	104	73	67	106	71	69				1	1	2	1	2	0	4	0	2	1	0.813	0.704	1	0.719	0.613	101	1.02	3.2	243	74	87	5.2
	2	70	1	1		1	1	3	2	160.1	71.3	92	142	80	84	125	80	79	143	79	80	1	1	1	1	2	0	0	0	1	1	0.81	0.753	1	0.883	0.859	102	1.26	5.3	180	118	42	6.2
	2	77	1	1		1	1	3	1	146.1	58.8	88	138	85	72	145	84	71				1	1	1	1	2	0	0	0	1	1	0.737	0.618	1	0.629	0.519	91	1	4.1	206	155	65	5.6
	2	70	1	2	2	1	1	3	1	152.6	50.9	75.2	136	77	60	133	78	60				1	1	2	1	2	0	3	0	2	1	0.579	0.526	1	0.528	0.489	106	0.33	11.9	155	150	50	6
	2	74	2	1		1	1	3	1	142.4	41.2	67.5	151	74	68	130	75	74	150	82	73	1	1	2	1	2	0	3	0	3	1	0.76	0.624	1	0.696	0.595	104	0.47	8.4	260	204	51	6
	2	71	1	1		1	1	3	1	154.8	58.4	80	167	74	57	147	74	55	137	73	56	1	1	2	1	2	0	3	0	2	1	0.747	0.661	1	0.814	0.7	82	0.47	3.9	228	137	53	5.4
	1	73	2	1		1	1	3	3	167.5	61.5	85.4	128	73	102	120	74	101				1	1	2	2	2	0	7	3	4	1	0.994	0.911	1	0.923	0.878	122	0.49	14.9	102	69	41	5.7
	1	72	2	1		1	2	2	3	163.1	67.4	97	135	83	73	139	81	72				1	1	2	1	2	0	3	0	1	1	0.737	0.647	1	0.788	0.677	80	3.93	4.6	124	154	39	5
	1	68	2	2	2	1	1	3	1	171.8	92.6	109.3	141	71	65	139	79	66				1	1	2	1	2	0	4	0	2	1	0.831	0.783	1	0.816	0.72	87	2.33	11.1	165	139	35	6.1
	1	77	2	1		1	2	2	1	165.6	75.4	90.8	117	65	62	123	68	59				1	1	2	2	2	0	3	2	4	1	0.902	0.803	1	0.921	0.825	107	0.3	6.8	131	166	38	5.5
	2	71	1	1		1	1	3	1	145	43.1	67.4	109	60	61	116	62	58				1	1	2	1	2	0	3	0	2	1	0.747	0.63	1	0.711	0.601	92	0.45	5.8	172	133	50	5.1
	1	67	1	1		1	2	2	2	163.2	60.3	87	138	82	75	130	81	74				1	1	2	1	2	0	1	0	3	1	0.803	0.754	1	0.879	0.783	84	0.53	3.9	118	115	42	5.4
	2	67	1	1		1	1	3	1	148	64.3	92.5	126	75	62	119	73	58				1	1	2	1	1	0	1	0	0	1	0.757	0.7	1	0.723	0.63	93	1.31	8	196	101	53	5.3
	2	71	2	2	2	1	1	3	1	140.3	47.6	67.9	117	62	68	109	63	65				1	1	2	1	1	0	1	0	0	1	0.723	0.651	1	0.715	0.644	86	0.11	8.3	173	47	74	8.4
	2	67	1	1		1	1	3	1	151.5	59.1	90.1	125	77	51	129	75	52				1	1	2	1	2	0	1	0	1	1	0.798	0.695	1	0.77	0.678	89	1.56	8.4	209	169	56	5.8
	1	72	2	2	2	1	1	2	2	151.3	59.8	88.3	146	79	74	138	74	73				1	1	2	2	2	0	2	1	5	1	0.706	0.575	1	0.745	0.644	93	0.62	6.7	134	94	43	5.7
	2	67	1	1		1	1	3	1	152.6	53.1	86.2	144	85	61	138	87	68				1	1	1	1	1	0	0	0	0	1	0.715	0.643	1	0.837	0.721	95	2.35	4.6	159	85	46	5.8
	2	72	2	1		1	1	3	1	158	59.6	80.2	129	70	76	111	67	77	132	72	79	1	1	2	1	2	0	2	0	2	1	0.688	0.6	1	0.655	0.588	94	0.1	4.3	159	66	50	5.1
	2	66	1	1		2	1	3	1	155.1	55.2	73.6	110	62	51	106	64	51				1	1	2	1	2	0	1	0	1	1	0.933	0.794	1	0.819	0.748	91	0.77	4.6	254	87	60	5.7
	2	68	1	1		1	1	3	2	152	52.6	84.2	121	77	85	115	83	87				1	2	2	2	2	1	1	1	1	1	0.792	0.737	1	0.643	0.574	78	1.12	6.4	209	169	57	5.1
	2	79	1	1		1	1	3	1	153.5	59.6	83.2	118	71	74	110	67	70				1	2	2	2	2	1	1	2	1	1	0.844	0.749	1	0.879	0.869	81	0.47	7	158	91	42	5.3
	2	74	2	1		1	1	3	1	153.3	66.5	88.2	127	73	70	130	75	70				1	1	2	1	2	0	5	0	9	1	0.704	0.587	1	0.708	0.583	90	1.55	12	158	193	39	5.4
	2	80	2	1		1	1	3	1	153.3	57.2	89.2	121	72	80	124	69	78				1	2	2	2	2	1	4	2	4	1	0.831	0.72	1	0.81	0.695	85	0.68	23.6	135	158	40	5.8
	2	76	1	1		1	1	3	1	149.1	54.7	77.6	128	71	66	128	70	67				1	1	2	1	2	0	1	0	2	1	0.9	0.814	1	0.672	0.585	95	0.8	7.9	198	70	68	6.2
	1	79	1	1		1	1	3	1	164	64.8	86.3	111	69	65	117	68	62				1	2	2	2	2	1	4	1	2	1	0.855	0.737	1	0.858	0.738	88	0.96	9	197	154	34	5.3
	2	69	1	1		1	1	3	1	153.5	66.1	90	128	79	74	126	83	74				1	1	2	1	2	0	3	0	1	1	0.813	0.724	1	0.981	0.875	96	0.48	6.1	172	270	36	5.5
	1	70	2	1		1	1	1	3	157.7	51.6	72.5	122	75	75	116	72	71				1	1	2	1	2	0	3	0	5	1	0.76	0.71	1	0.825	0.798	83	3.71	2.6	194	191	41	5.3
	2	80	2	2	2	1	1	3	1	147.1	60	90	110	56	77	109	58	78				1	1	2	1	2	0	1	0	2	1	0.824	0.725	1	0.775	0.716	100	1.16	15.5	167	237	34	6
	2	79	2	1		1	2	3	1	149.7	46.8	72.5	147	65	54	137	63	54	136	62	53	1	1	2	2	2	0	6	2	7	1	0.844	0.755	1	0.757	0.649	79	0.51	4.1	130	114	44	5.3
	2	72	1	1		1	1	3	1	153.2	65.4	87	131	77	68	128	77	65				1	1	2	1	2	0	1	0	1	1	0.77	0.642	1	0.64	0.572	80	0.24	4.6	191	96	53	5.2
	2	70						2	1	159.5	63.1	91.4	100	52	67	108	57	73				1	2	2	1	2	1	1	0	2	1	0.795	0.703	1	0.942	0.832	84	1.99	8.5	220	127	59	5
	2	71	2	1		1	2	3	2	157.4	71.5	94	110	75	55	113	76	57				1	1	1	1	2	0	0	0	1	1	0.759	0.652	1	0.822	0.724	99	1.99	8.6	194	223	47	6
	1	77	2	1		1	1	2	3	163.6	55.4	82.2	131	77	61	124	74	59				1	1	1	2	2	0	0	1	5	1	0.783	0.719	1	0.819	0.724	88	0.51	4.5	205	124	63	5.3
	2	73	2	1		1	1	3	1	158	63.2	88.6	160	92	77	161	90	75				1	1	2	2	2	0	1	1	1	1	0.837	0.707	1	0.879	0.743	96	5.25	7.9	210	136	63	6.1
	2	67	1	1		1	1	3	1	161.7	70.6	86.2	118	74	68	132	73	71	119	77	74	1	1	1	1	2	0	0	0	1	1	0.674	0.633	1	0.799	0.715	97	1.27	9.1	184	241	41	5.5
	1	68	2	1		2	2	2	1	161.5	63.5	83.5	137	78	72	128	75	71				1	1	2	1	2	0	7	0	7	1	0.786	0.729	1	0.784	0.683	99	0.38	7.5	113	126	35	5.9
	2	72	1	1		1	1	3	3	151.5	62.1	82.4	116	69	52	114	66	51				1	1	2	1	2	0	2	0	2	1	0.943	0.813	1	0.763	0.639	94	0.56	13.9	139	99	62	5.4
	2	68	2	1		1	2	3	3	159.9	56.9	85.7	135	70	55	133	76	59				1	1	2	1	2	0	1	0	4	1	0.662	0.567	1	0.798	0.747	82	1.75	7.9	183	125	43	6
	2	71	2	1		1	1	3	2	151.6	65.2	97.6	140	83	75	132	76	72				1	1	2	1	2	0	1	0	1	1	0.736	0.656	1	0.628	0.523	93	0.6	13.6	148	63	46	6.1
	2	70	2	1		1	2	3	2	152.5	54.5	85	128	80	73	137	83	74				1	1	1	1	1	0	0	0	0	1	0.655	0.55	1	0.837	0.699	80	0.69	6.7	190	98	53	5.3
	2	70	2	1		1	1	3	3	150.3	52	76.5	101	65	72	106	64	71				1	1	2	1	2	0	1	0	2	1	0.83	0.747	1	0.771	0.682	97	0.88	8.3	160	79	47	5.7
	2	69	1	1		1	2	3	1	154.5	52.7	75.2	127	75	63	122	73	62				1	1	1	1	1	0	0	0	0	1	0.676	0.573	1	0.798	0.69	98	1.76	7.4	207	113	51	5.6
	1	73	1	1		1	1	2	3	171	78.3	91	128	81	55	128	81	54				1	1	1	1	1	0	0	0	0	1	0.761	0.725	1	0.733	0.704	89	0.65	4.4	200	79	57	5.8
	1	65	2	1		1	1	2	3	167.7	71.3	91	134	82	58	131	82	58				1	1	2	1	2	0	2	0	4	1	0.727	0.617	1	0.81	0.718	81	0.22	6.4	193	98	43	5.7
	1	80						2	1	167.2	66.9	93.6	133	69	61	121	66	60	121	70	60	1	1	2	1	2	0	3	0	3	1	0.985	0.854	1	0.913	0.851	102	0.92	3.7	211	137	42	6.2
	2	78	1	1		1	1	3	1	156.9	62.8	89.5	131	74	72	124	76	73				1	1	1	1	2	0	0	0	1	1	0.8	0.74	1	0.834	0.759	94	1.11	6.8	252	114	59	5.2
	2	68	1	2	2	1	1	3	2	154.4	51.4	74	134	80	56	153	87	56	136	76	52	1	1	2	1	2	0	1	0	1	1	0.651	0.561	1	0.664	0.554	89	0.37	4.4	143	95	52	6.9
	2	72	1	2	2	1	1	3	1	148	60.8	80.6	112	78	76	134	84	74	121	76	72	1	1	2	1	1	0	1	0	0	1	0.736	0.669	1	0.845	0.832	113	0.93	13.6	174	131	63	6.8
	2	68						3	1	153.1	45.6	73	133	83	51	135	84	50				1	1	1	1	1	0	0	0	0	1	0.79	0.7	1	0.811	0.725	87	0.31	2.5	181	71	75	5.5
	1	70						3	3	162.1	61.5	90	122	67	57	122	64	59				1	1	2	1	2	0	1	0	2	1	0.552	0.475	1	0.682	0.556	87	0.11	5.3	192	116	59	5.4
	1	66	1	1		1	1	2	2	163.8	60.7	74.7	94	65	62	100	70	63				1	1	2	1	1	0	1	0	0	1	0.775	0.742	1	0.78	0.695	72	0.38	3.6	157	81	36	5.1
	2	66	1	1		1	1	3	2	154.6	57.3	72	112	65	67	126	73	67	123	63	62	1	1	2	1	2	0	1	0	1	1	0.716	0.627	1	0.793	0.694	98	2.98	3.9	145	98	38	5.2
	1	75	1	1		1	2	2	3	162.1	63.6	84.1	123	68	72	121	75	73				1	1	2	1	2	0	3	0	3	1	0.79	0.688	1	0.798	0.74	94	0.2	4.4	126	81	44	5.4
	2	73	2	1		1	1	3	2	160.3	58.6	83.3	106	63	75	112	63	72				1	2	2	1	2	2	2	0	3	1	0.789	0.744	1	0.67	0.587	91	0.24	4.6	140	113	42	5.3
	2	71	1	1		1	1	3	3	150.4	54.2	78.3	110	71	75	101	70	74				1	1	2	1	1	0	1	0	0	1	0.778	0.667	1	0.733	0.605	106	0.3	3.2	163	66	68	6
	2	77	2	2	2	1	1	3	1	154.1	63.5	89.2	121	67	69	121	66	69				1	2	2	1	2	1	5	0	5	1	0.853	0.762	1	0.916	0.756	120	0.46	11.5	155	95	45	6.8
	2	65	2	1		1	2	3	1	157.1	62.6	79.3	124	69	52	133	72	52				1	1	2	1	2	0	1	0	1	1	0.788	0.726	1	0.749	0.676	94	2.24	10.9	173	90	49	5.5
	2	72	2	1		1	1	3	1	149.8	53.5	73.3	125	65	51	117	55	51				1	1	2	1	2	0	2	0	2	1	0.797	0.722	1	0.724	0.606	91	0.55	8	164	76	56	5.2
	1	75	2	1		1	1	3	1	172.7	71.4	88.3	121	64	53	122	66	52				1	1	2	1	2	0	4	0	5	1	0.741	0.627	1	0.842	0.776	99	0.34	17.9	156	86	50	5.5
	2	67	1	1		1	1	3	1	144.4	50	80.4	144	87	70	138	80	62				1	1	2	1	2	0	1	0	2	1	0.789	0.695	1	0.839	0.727	102	0.05	11.2	182	133	65	6.2
	1	72	2	2	2	1	1	1	3	168.2	66.8	93.1	153	92	76	134	82	74	142	87	74	1	1	2	2	2	0	3	2	5	1	0.699	0.648	1	0.737	0.624	90	0.09	5.1	178	96	99	6.9
	1	67	2	1		1	1	2	3	164.3	58	88.4	146	92	60	144	91	60				1	1	2	2	2	0	1	1	1	1	0.846	0.704	1	0.87	0.709	96	2.02	2.9	230	90	76	5.7
	2	74	2	1		1	1	3	1	157.9	65.6	90.7	111	59	60	116	58	59				1	1	2	1	2	0	4	0	2	1	0.862	0.779	1	0.898	0.814	89	0.52	2.5	111	109	28	6.1
	2	77	2	1		1	2	3	1	150.1	52.1	79.8	121	62	60	116	61	59				1	1	2	2	2	0	4	1	6	1	0.831	0.738	1	0.836	0.793	98	0.19	5.4	138	221	28	6.1
	2	74	2	1		1	1	3	1	149.7	75.7	113.7	133	81	85	114	77	86	114	73	85	1	1	2	1	2	0	1	0	1	1	1.086	0.97	1	0.835	0.763	132	1.34	12.3	202	174	57	9.8
	1	76	2	1		1	1	2	1	157.5	64	92.3	165	80	54	150	73	52	145	76	55	1	2	1	2	2	1	0	1	3	1	0.915	0.778	1	0.767	0.677	105	2.21	12.8	218	210	39	5.9
	1	69	2	1		1	1	3	3	178.4	78	91	156	88	60	144	78	55	131	76	55	1	2	2	1	2	1	1	0	5	1	0.83	0.743	1	0.889	0.761	104	0.67	6.5	185	53	49	5
	2	68	2	1		1	1	3	3	148.9	54	86.2	138	78	62	128	76	59	128	79	58	1	1	2	1	2	0	1	0	1	1	0.809	0.73	1	0.765	0.68	76	0.52	2.4	184	124	63	5.3
	1	65	2	2	2	1	1	2	1	161.2	68.1	94.7	102	61	72	101	62	70				1	2	2	2	2	1	5	1	4	1	0.822	0.762	1	0.737	0.63	131	1.92	39.1	160	137	43	10.8
	1	67	1	1		1	1	2	2	162.5	64.1	85.9	114	62	60	115	70	65				1	1	1	1	2	0	0	0	2	1	0.983	0.833	1	0.749	0.62	88	1.75	3.5	174	144	32	5.3
	2	67	2	2	2	1	1	1	3	173.6	65.3	80	147	96	100	145	95	93				1	1	2	1	1	0	1	0	0	1	0.702	0.603	1	0.762	0.643	103	2.9	5.8	162	149	47	5.8
	1	76	2	1		1	1	2	1	162	69.8	84.6	130	89	66	136	78	63				1	1	2	1	2	0	1	0	3	1	0.711	0.614	1	0.751	0.669	99	1.05	8.8	179	101	50	5.4
	1	65	1	1		1	1	2	1	167.4	71.1	83.2	138	79	65	125	72	63	130	73	60	1	1	2	1	2	0	1	0	2	1	0.785	0.667	1	0.747	0.669	92	1.05	4.6	158	115	57	7.2
	1	72	2	2	2	1	1	3	1	168.8	52.9	69.6	151	68	64	133	68	62	136	65	62	1	1	2	1	2	0	1	0	2	1	0.845	0.764	1	0.757	0.691	149	0.8	3.4	134	74	44	5.8
	2	67	2	2	2	1	1	3	1	149.9	64.6	90.9	120	66	68	130	71	65	122	63	65	1	1	2	1	2	0	2	0	2	1	0.856	0.737	1	0.823	0.785	115	0.85	16.1	150	188	34	7.4
	2	69	2	1		1	1	3	1	155.8	55.4	70	123	81	71	123	79	71				1	1	2	1	2	0	2	0	3	1	0.774	0.718	1	0.834	0.747	90	0.83	4.8	199	52	59	5.4
	1	69	2	1		1	1	3	3	167.6	62.5	86.1	143	73	69	137	70	77				1	1	2	1	1	0	3	0	0	1	0.707	0.589	1	0.869	0.758	80	0.19	4.4	126	58	55	5.6
	2	67	1	1		1	1	3	1	160.6	51.7	69	111	67	77	112	69	76				1	1	1	1	2	0	0	0	1	1	0.679	0.575	1	0.728	0.631	95	0.69	3.2	213	116	63	5.6
	1	74						2	3	160.6	72.7	98	152	88	78	155	91	77				1	2	2	1	1	1	2	0	0	1	0.887	0.849	1	0.967	0.883	93	0.51	8.4	138	219	43	5.1
	2	65	2	1		1	1	3	1	155.2	51.6	78.8	141	84	63	125	74	61	135	81	62	1	1	1	1	1	0	0	0	0	1	0.655	0.587	1	0.81	0.706	79	0.76	3.5	154	132	45	5.4
	1	86	1	2	2	1	1	2	1	164	69.5	88.2	127	79	63	127	79	71				1	1	2	1	2	0	3	0	2	1	0.926	0.861	1	1.034	0.902	122	1.62	3.9	166	132	36	7.1
	2	83	1	1		1	1	3	2	153.2	60.8	102.4	127	74	64	120	68	60				1	1	1	1	2	0	0	0	2	1	0.807	0.711	1	0.814	0.771	100	1.1	9.1	181	83	68	6.1
	1	76	1	2	2	1	1	2	1	160.3	59.3	91.1	128	67	69	130	69	69				1	1	2	2	2	0	5	1	2	1	0.946	0.876	1	0.924	0.858	91	2.76	5.7	182	106	57	6.9
	1	73	2	1		1	1	2	2	167.9	67	88.4	136	84	54	136	81	53				1	1	2	1	2	0	6	0	2	1	0.816	0.712	1	0.806	0.743	106	1.25	9.8	120	83	43	6.1
	2	65	2	1		1	1	3	1	159.6	57.8	81.8	123	78	86	124	76	84				1	1	1	1	2	0	0	0	1	1	0.733	0.632	1	0.847	0.774	94	0.58	10.9	160	174	46	5.7
	1	73	2	1		1	1	3	3	165.9	72.1	94.1	142	72	67	126	69	68	138	76	65	1	1	2	2	2	0	6	1	3	1	0.868	0.791	1	0.82	0.798	109	0.46	6.2	194	78	67	5.7
	1	82						3	1	160.5	71.1	100.1	137	71	65	132	85	65				1	1	2	1	2	0	3	0	2	1	0.831	0.775	1	0.968	0.649	99	0.42	5.6	197	187	38	5.5
	2	77	1	1		1	1	3	1	144.2	45.7	88.3	136	85	91	125	78	93	138	89	94	1	1	2	1	1	0	2	0	0	1	0.692	0.651	1	0.738	0.637	95	0.64	18.9	347	181	66	5.2
	2	72	1	1		1	2	2	1	164.9	76.9	98.3	120	75	68	116	69	63				1	2	2	1	2	1	1	0	1	1	0.91	0.811	1	0.768	0.66	89	1.69	34.4	177	119	42	5.4
	2	76	2	1		1	2	3	1	143.2	49	89.1	177	93	63	169	90	63				1	1	1	1	1	0	0	0	0	1	0.832	0.748	1	0.93	0.806	72	1.32	3.5	177	172	47	5.2
	1	75	2	1		1	1	2	3	169.8	85.2	105.3	133	77	68	134	84	70				1	1	2	1	2	0	4	0	3	1	0.874	0.783	1	0.899	0.806	117	0.73	8	164	590	28	6.8
	1	76	1	1		1	1	3	3	167.4	69.9	88.5	139	83	56	137	84	58				1	1	2	1	2	0	1	0	1	1	0.968	0.904	1	1.022	0.867	95	1.02	12.2	215	49	61	5.6
	2	72	2	1		1	1	3	1	151.5	41.4	63.9	154	83	57	142	79	58	140	78	57	1	1	2	2	2	0	1	1	1	1	0.653	0.595	1	0.743	0.678	100	0.97	1.7	136	70	56	5.9
	1	75						2	3	154.9	59.3	86.4	165	87	50	156	87	50	150	86	51	1	2	2	1	2	1	1	0	1	1	0.76	0.678	1	0.75	0.648	93	2.61	3.7	159	108	41	4.9
	1	70	2	1		1	1	2	1	161	59.1	84.5	141	88	97	151	91	98				1	1	2	1	2	0	1	0	3	1	0.643	0.526	1	0.622	0.555	120	1.83	10.7	247	63	121	5.2
	2	69	2	1		1	1	3	1	147.9	72.2	96.3	123	77	72	126	75	70				1	2	2	1	2	1	2	0	2	1	0.768	0.707	1	0.943	0.826	89	0.54	14.3	232	265	41	5.4
	1	75	1	2	2	1	2	2	1	156.9	79.8	103.7	147	85	66	146	92	64				1	1	2	1	1	0	1	0	0	1	1.156	0.978	1	0.701	0.588	90	2.08	5.2	219	139	61	6.7
	1	91						2	1	158.4	59.1	90.5	165	61	69	162	62	67				1	2	2	2	2	6	6	4	5	1	0.992	0.902	1	0.746	0.599	92	3.24	2.5	179	118	68	5.3
	1	79	1	1		2	1	3	1	159.6	57.3	80.5	148	64	54	148	63	51				1	1	2	1	2	0	3	0	2	1	0.935	0.85	1	0.961	0.902	75	2.37	2.9	173	112	40	5.7
	1	76						3	1	161.6	48.7	69.2	114	70	62	109	66	63				1	1	1	1	2	0	0	0	3	1	0.79	0.711	1	0.891	0.749	77	0.49	2	154	80	64	5.6
	1	72	1	1		1	1	3	1	171.9	61	77	113	80	66	108	71	66				1	1	2	1	1	0	1	0	0	1	0.727	0.624	1	0.723	0.645	87	0.38	9.5	175	95	55	5.3
	2	70	2	2	2	1	1	3	1	159	66.6	87.5	156	90	78	155	93	80				1	1	2	1	1	0	2	0	0	1	0.89	0.824	1	0.782	0.761	212	0.76	14.2	126	135	45	9.1
	2	67						3	1	151.5	67.8	86.5	118	71	50	114	71	49				1	1	1	1	1	0	0	0	0	1	0.87	0.817	1	0.822	0.692	91	0.3	6	152	63	65	5.3
	2	65	2	2	2	1	1	3	1	159.9	77	101	149	92	61	146	92	62				1	2	2	1	2	1	4	0	2	1	0.869	0.817	1	0.9	0.719	124	0.68	15.9	212	136	43	7.3
	1	67	2	1		1	1	2	3	164.1	69.2	88	143	85	52	145	83	51				1	1	2	1	1	0	2	0	0	1	0.859	0.794	1	0.974	0.907	95	0.08	3.8	192	105	41	5.3
	2	69	1	1		1	1	3	1	159.3	55.4	76	147	76	66	147	79	61				1	1	2	1	2	0	2	0	5	1	0.834	0.729	1	0.766	0.667	85	4.48	4.4	183	95	57	5.2
	2	66	2	1		1	1	3	1	143.5	50	78	131	75	62	132	76	62				1	2	2	2	2	1	5	2	1	1	0.966	0.908	1	0.899	0.832	88	0.7	6.8	249	249	61	5.7
	1	73	2	2	2	1	1	2	3	168	54	75.3	111	58	92	106	71	91	110	72	92	1	1	2	1	2	0	5	0	4	1	0.814	0.686	1	0.876	0.768	101	2.01	5.6	125	93	44	6.5
	2	73	1	1		1	1	3	1	147.8	54	82.5	108	64	69	98	62	68	97	62	70	1	1	2	1	2	0	1	0	3	1	0.725	0.64	1	0.676	0.586	95	0.67	7.3	222	88	57	5.8
	2	80	2	1		1	1	3	1	148.3	59.5	85.8	104	64	74	101	63	74				1	1	2	1	2	0	3	0	2	1	0.818	0.738	1	0.894	0.797	84	2.06	6.6	198	180	45	5.8
	2	71	2	1		1	1	3	1	151.1	54.3	81	124	70	85	125	72	82				1	1	2	1	2	0	1	0	3	1	0.676	0.572	1	0.7	0.6	98	1.04	8.1	160	185	37	5.6
	1	76	1	1		1	1	3	3	162	57.4	84	130	67	59	137	66	58				1	1	2	1	1	0	1	0	0	1	0.849	0.78	1	0.805	0.735	85	6.05	1.6	214	96	78	5.5
	2	72	2	1		1	1	3	1	145.7	59.3	90	128	72	60	121	68	58				1	1	1	1	2	0	0	0	4	1	0.767	0.655	1	0.857	0.77	104	12.97	11.5	114	91	41	6.5
	1	78	2	1		1	1	1	1	147.5	40.7	68.5	117	56	84	127	56	81	134	57	81	1	2	2	2	2	4	4	1	7	1	0.906	0.848	1	0.903	0.786	102	2.13	4	165	103	44	5.4
	2	70	1	1		1	1	3	1	145.6	50.3	83	127	70	82	124	71	83				1	1	1	1	2	0	0	0	1	1	0.835	0.735	1	0.754	0.66	87	0.66	6.8	157	71	40	5.6
	2	79	1	1		1	1	3	1	143.4	61.5	96	172	92	75	170	94	74				1	1	1	1	2	0	0	0	2	1	0.937	0.81	1	0.804	0.717	80	0.47	2.9	166	90	52	4.5
	2	72	2	2	2	1	1	3	2	155.4	53.4	72.5	147	79	78	140	79	79				1	2	2	1	2	2	5	0	5	1	0.842	0.811	1	0.988	0.972	105	0.33	4.9	188	122	44	6.7
	2	71	2	1		1	1	3	1	151.1	51.4	81	134	75	87	130	71	82				1	1	1	1	2	0	0	0	4	1	0.74	0.625	1	0.682	0.616	80	2.3	14	167	172	50	5.2
	2	76	1	1		1	1	3	1	143.1	46.1	78.5	126	82	82	127	80	77				1	1	2	1	2	0	1	0	1	1	0.72	0.608	1	0.772	0.655	93	0.36	8.6	212	327	58	5.1
	2	71	2	1		1	1	3	1	155.5	68.8	95	115	66	105	118	70	105				1	1	2	1	2	0	2	0	4	1	0.896	0.771	1	0.754	0.666	96	22.47	19.7	110	120	30	5.8
	2	72	2	1		1	1	3	1	154.3	53.6	83	143	68	63	135	66	63				1	2	2	2	2	4	9	2	7	1	0.84	0.771	1	0.85	0.709	81	0.41	5.7	220	157	49	5.4
	1	72	1	2	2	1	2	2	3	163.4	56	77.3	138	80	72	136	80	77				1	2	2	2	2	2	3	1	5	1	0.839	0.715	1	1.031	0.993	207	0.36	3.5	242	142	56	9.2
	1	65						1	1	166.3	61.9	80.9	137	72	67	125	69	67	126	68	67	1	1	1	1	2	0	0	0	2	1	0.858	0.768	1	0.887	0.787	77	0.38	3.8	179	162	42	5.7
	1	72	2	1		2	1	1	3	165	66.9	93	125	72	59	124	74	62				1	1	2	2	2	0	3	2	3	1	0.691	0.572	1	0.742	0.635	88	1.93	5.8	174	281	38	5.3
	1	69	2	1		1	1	2	3	158.5	50.9	77	139	84	76	143	84	79				1	1	2	2	2	0	4	2	2	1	0.598	0.538	1	0.862	0.752	91	2.36	2.4	152	99	58	6.1
	1	67						2	3	167.2	49.5	65.3	130	64	52	121	70	55				1	1	2	1	2	0	4	0	2	1	0.626	0.565	1	0.64	0.578	79	0.33	2.3	162	57	62	5.1
	1	79	1	1		1	1	3	1	159.8	58.7	78.5	134	84	53	140	62	52				1	2	2	2	2	2	3	7	6	1	0.966	0.867	1	0.964	0.915	90	5.07	7.4	149	56	45	5
	2	74	1	2	2	1	1	3	1	130	48.1	85.3	153	60	64	145	63	59				1	1	2	1	2	0	4	0	9	1	0.743	0.634	1	0.693	0.611	112	2.52	12.5	127	133	35	5.8
	1	75	1	1		1	1	1	2	156.1	45.7	63.9	118	63	55	114	63	55				1	1	2	1	2	0	5	0	4	1	0.834	0.832	1	0.852	0.753	69	0.41	0.6	206	70	57	5.1
	1	73	1	1		1	1	2	3	170.2	61.4	78.4	129	83	73	133	76	70				1	1	2	1	2	0	2	0	3	1	0.791	0.741	1	0.865	0.772	93	0.2	3.7	178	74	53	4.7
	2	71	1	1		1	1	3	1	141.7	42.4	81.5	127	77	77	122	72	76				1	1	2	1	2	0	1	0	1	1	0.656	0.581	1	0.843	0.704	95	1.18	4.2	161	66	69	5
	1	75	2	1		1	1	1	1	161.8	57.7	84	131	63	62	119	67	62	121	61	60	1	1	2	2	2	0	6	2	6	1	0.805	0.714	1	0.9	0.83	87	1.89	2.2	188	120	35	5
	2	77	1	1		1	1	3	2	136.2	44.2	78	146	65	69	141	67	68				1	1	2	1	2	0	2	0	2	1	0.79	0.7	1	0.905	0.759	93	3.64	6	158	120	46	5.5
	2	72	1	1		1	2	3	1	148.1	52.7	75	140	72	57	138	75	57				1	1	1	1	1	0	0	0	0	1	0.782	0.685	1	0.848	0.764	76	0.71	3.1	217	157	50	5.2
	1	72	1	2	2	1	1	2	3	165.6	66.1	88.3	128	76	70	126	76	72				1	2	2	1	2	1	3	0	3	1	0.965	0.959	1	0.984	0.863	117	1.7	3.5	124	65	54	7.1
	1	67	2	1		1	1	2	1	159.8	69.3	90.1	140	83	66	130	71	71				1	2	2	2	2	1	2	2	1	1	0.579	0.488	1	0.684	0.597	101	2.3	7.3	196	137	35	6.5
	1	75	2	2	2	1	1	3	1	168.7	88.5	99.3	131	83	63	124	82	62				1	1	2	1	2	0	3	0	3	1	0.774	0.653	1	0.78	0.724	86	2.91	8.1	121	194	34	5.9
	2	76	1	1		1	1	3	1	143.5	48.3	84.5	160	82	72	152	78	70				1	1	2	1	2	0	4	0	3	1	0.765	0.663	1	0.61	0.505	84	0.32	8.6	247	181	58	5.6
	1	74	1	1		1	1	2	1	160.4	59.7	79	135	63	46	128	59	46				1	1	2	2	2	0	2	1	2	1	0.96	0.919	1	0.981	0.893	80	0.77	2.6	140	52	53	5.5
	1	72	1	2	2	1	1	3	1	155.5	61	86.5	123	71	74	118	71	78				1	1	2	1	1	0	1	0	0	1	0.709	0.669	1	0.733	0.655	107	0.72	6	128	70	50	6.7
	2	71	2	1		1	1	3	1	158.1	63.4	80.3	146	82	55	137	78	56				1	1	2	2	2	0	1	1	2	1	0.722	0.619	1	0.81	0.748	88	0.25	6.7	198	155	48	5.4
	1	78	2	2	2	1	2	3	3	154.8	53.8	79.5	149	59	33	136	66	55	134	71	57	1	2	2	1	2	1	2	0	3	1	0.88	0.87	1	0.847	0.815	102	0.39	3.9	137	239	57	6.1
	1	69						3	1	163.3	67.8	87.5	127	77	64	132	79	65				1	1	2	1	2	0	1	0	4	1	0.749	0.72	1	0.698	0.65	81	0.19	4.5	136	152	38	4.8
	2	67	2	1		2	2	3	1	157.4	54.3	80	129	72	67	132	72	66				1	2	2	1	2	1	1	0	1	1	0.919	0.821	1	0.894	0.807	89	14.08	6.5	113	120	34	5.3
	1	68	1	1		1	1	3	1	155.9	46.1	66.5	134	73	52	127	74	52				1	2	2	2	2	1	2	1	2	1	0.809	0.757	1	0.963	0.874	83	0.65	2.8	178	139	38	5.4
	2	73	1	2	2	1	1	3	1	149.3	42.8	69.3	111	60	68	115	61	68				1	1	2	1	1	0	2	0	0	1	0.65	0.582	1	0.8	0.764	94	0.33	3.4	147	79	47	7.2
	1	75	2	1		1	1	3	3	168.4	67.4	90.5	125	70	69	119	69	70				1	1	2	1	2	0	1	0	2	1	0.814	0.761	1	0.81	0.701	95	2.33	3.3	174	201	38	5.9
	2	74	2	1		1	1	3	1	148.7	51.7	82.5	134	70	73	123	74	71	132	78	70	1	1	2	1	1	0	1	0	0	1	0.74	0.698	1	0.71	0.626	87	0.58	4	151	89	45	5.1
	1	65	2	2	2	1	1	2	1	170.1	88.5	99.6	138	75	65	139	71	64				1	2	2	2	2	4	7	4	9	1	0.666	0.566	1	0.903	0.85	112	0.53	16	132	129	43	6.2
	1	76	1	1		1	1	3	3	171.6	73.7	100	122	64	69	124	61	66				1	1	2	1	2	0	2	0	4	1	1.015	0.919	1	0.97	0.952	84	2.49	5.4	152	97	35	5.7
	1	89	2	1		1	1	3	1	166.5	66.7	81.1	125	53	61	125	56	61				1	1	2	1	2	0	3	0	5	1	0.746	0.628	1	0.828	0.721	116	2.77	13.1	120	87	50	5.8
	2	87	2	2	2	1	1	3	1	144.4	48.4	85.3	128	66	70	124	65	69				1	2	2	2	2	3	4	4	6	1	0.781	0.706	1	0.874	0.782	47	0.23	12	133	464	24	6.1
	1	66	1	1		1	1	2	3	163.7	70.6	86.6	152	82	73	147	84	74				1	2	2	1	2	1	4	0	2	1	1.024	0.968	1	0.91	0.86	90	1.17	5.5	288	82	45	4.7
	1	74	2	2	2	1	1	1	2	160.2	56.1	74.6	122	58	81	116	51	75				1	1	2	1	2	0	1	0	1	1	0.768	0.76	1	0.842	0.787	124	0.7	7.4	196	77	50	6.6
	2	70	1	1		1	1	3	2	154.1	48.5	66.5	125	73	64	108	71	66	121	75	69	1	1	2	1	2	0	3	0	1	1	0.62	0.561	1	0.593	0.522	95	0.91	3	221	96	76	5
	1	75	1	1		1	2	2	2	180.1	71.4	80.9	122	69	47	127	71	47				1	2	2	2	2	7	9	1	9	1	0.894	0.833	1	0.865	0.739	90	0.38	2.5	142	48	50	6.2
	2	75	2	1		1	1	3	1	154.3	56.4	79	125	66	67	136	66	65	129	68	66	1	2	2	2	2	1	3	2	6	1	0.603	0.539	1	0.831	0.749	106	2.31	5.6	216	128	54	5.7
	2	70	1	1		1	1	3	2	150.3	48	74.5	137	73	75	149	68	72	142	75	74	1	1	2	1	2	0	2	0	4	1	0.717	0.642	1	0.756	0.638	92	0.21	7.6	144	87	57	6.3
	1	73	2	2	2	1	1	1	3	169.3	53.2	71	139	71	68	145	76	69				1	1	2	1	2	0	3	0	7	1	0.775	0.698	1	0.821	0.738	106	1.93	5.4	166	160	45	6
	2	67	2	1		1	1	2	2	162.8	66.3	88.6	124	69	50	131	76	50				1	1	1	1	2	0	0	0	1	1	0.803	0.682	1	0.708	0.63	84	0.34	7.4	203	172	43	5.9
	1	71	1	1		1	1	2	1	155.8	41.5	67.3	122	66	63	115	62	62				1	1	2	1	2	0	7	0	7	1	0.802	0.671	1	0.702	0.625	86	2.94	3.7	217	63	62	5.8
	1	87	2	1		1	1	2	1	161.8	54.1	74.1	150	72	50	112	81	58	138	74	64	1	1	2	2	2	0	5	1	6	1	0.711	0.614	1	0.774	0.66	70	0.51	1.8	127	47	44	5.1
	2	77	2	2	2	2	2	3	1	145.8	60	91.4	114	82	86	123	70	82				1	1	2	2	1	0	2	2	0	1	0.607	0.529	1	0.712	0.589	83	0.91	7	124	81	52	5.8
	1	70	1	1		1	1	1	3	168.5	66.9	85	146	85	54	132	80	57	139	75	59	1	1	2	1	2	0	1	0	3	1	0.769	0.661	1	0.752	0.656	72	1.54	3.2	150	62	49	5.1
	2	76	2	2	2	1	1	3	1	153.4	65.6	86.5	136	66	62	132	68	62				1	1	2	1	2	0	1	0	1	1	0.856	0.844	1	0.89	0.854	112	0.59	9.9	212	112	48	6.4
	2	76	2	1		1	1	3	2	145	44.8	62.5	136	67	76	138	66	76				1	1	2	2	2	0	7	3	7	1	0.785	0.674	1	0.807	0.774	98	0.43	9.3	248	102	78	5.9
	1	65						1	3	177	62	75.5	140	101	94	132	84	93	141	86	102	1	1	1	1	1	0	0	0	0	1	0.607	0.537	1	0.578	0.526	97	0.78	2.5	133	151	50	4.9
	1	75	2	2	2	1	1	1	3	163.4	61.1	87.6	143	76	69	146	73	69				1	2	2	1	2	1	5	0	6	1	0.769	0.674	1	0.793	0.676	83	1.2	4.1	125	148	38	4.9
	2	77	2	1		1	1	3	2	142.9	50.3	71.6	117	74	81	114	72	81				1	1	2	1	2	0	1	0	3	1	0.59	0.52	1	0.628	0.548	91	0.34	2.3	174	82	61	5.2
	2	81	1	1		1	1	3	1	140.8	44.7	78.7	140	69	69	135	66	65				1	2	2	2	2	4	5	4	7	1	0.778	0.691	1	0.93	0.686	81	0.55	3.9	209	225	45	5.5
	2	65	2	1		1	1	3	2	146.5	49.4	77.7	126	75	57	126	77	56				1	2	2	2	2	1	4	1	3	1	0.852	0.716	1	0.749	0.697	96	2.21	6.4	182	100	67	5.5
	1	89	2	2	2	1	1	1	1	168.4	62	87	133	65	67	137	68	72				1	2	2	1	2	3	7	0	7	1	0.878	0.854	1	0.786	0.718	95	0.73	4.3	176	101	44	5.9
	2	77								146.6	44.2	84	163	75	58	165	77	57				1	1	2	1	2	0	5	0	3	1	0.876	0.761	1	0.772	0.687	98	0.72	4.9	202	42	85	5.4
	1	69	2	2	2	1	1	1	3	171.2	88.9	104.3	147	73	59	142	69	60				1	1	2	2	2	0	2	2	2	1	0.855	0.776	1	0.894	0.834	107	2.65	16	141	139	42	6.4
	1	77	2	2	2	1	1	2	3	155.4	60	88.4	172	79	67	170	73	67				1	2	2	2	2	1	9	1	2	1	0.847	0.741	1	0.996	0.95	123	1.18	6.3	170	205	57	7.3
	1	74	2	1		1	2	2	3	164.6	64.4	90.5	171	104	61	160	99	62				1	1	1	1	2	0	0	0	2	1	0.622	0.561	1	0.701	0.577	90	1.23	3.4	177	59	93	5.7
	2	70	2	1		1	1	3	1	152	62.4	85.6	123	82	67	127	80	70				1	1	2	1	2	0	1	0	2	1	0.742	0.64	1	0.706	0.631	98	0.28	12.1	176	94	50	5.9
	2	69	1	1		1	1	3	1	155.1	52.4	79.3	138	83	55	143	79	55				1	1	1	1	2	0	0	0	2	1	0.649	0.568	1	0.633	0.545	79	0.34	3.8	166	64	71	5.6
	1	72	1	1		1	1	2	3	168.5	66.7	88	148	81	57	137	79	56	145	82	60	1	1	2	1	2	0	2	0	1	1	0.846	0.757	1	0.787	0.695	72	0.51	4.4	184	90	67	5.5
	2	76	1	2	2	1	1	3	2	148.5	50.4	81.4	135	63	62	139	66	58				1	2	2	2	2	1	3	1	2	1	0.846	0.749	1	0.793	0.736	87	0.17	2.6	136	63	58	6
	1	77	2	1		1	1	1	2	160.5	63.2	92.3	144	74	57	142	73	56				1	1	2	1	2	0	1	0	1	1	0.597	0.501	1	0.912	0.823	87	1.21	8.9	187	111	47	6.1
	1	70	1	1		1	1	3	1	164.1	60.5	80	135	93	50	133	87	51				1	1	2	2	2	0	2	1	2	1	0.819	0.734	1	0.954	0.842	91	0.39	4.5	192	79	49	5.9
	1	83	2	1		1	1	2	2	148.5	50.8	76.5	124	67	55	120	64	56				1	2	2	2	2	2	5	2	4	1	1.109	1.006	1	1.109	1.02	90	0.87	4.3	226	116	49	5.8
	2	80	2	2	2	2	1	3	1	148.9	54.4	79.5	184	82	76	176	86	73				1	2	2	2	2	5	9	5	6	1	0.762	0.67	1	0.592	0.516	99	0.44	5.2	187	128	63	6.4
	2	86	1	1		1	1	3	1	136.6	36.8	83	109	62	78	110	62	77				1	1	2	2	2	0	1	1	2	1	0.792	0.722	1	1.023	0.894	93	2.14	2.2	282	54	77	5.3
	1	72						2	1	166.7	50.1	70.3	156	75	60	154	72	63				1	2	2	1	2	1	4	0	3	1	0.804	0.762	1	0.87	0.769	87	1.67	4.3	232	91	78	6
	2	68						3	1	155	62.7	87.5	128	76	59	115	73	58	119	71	58	1	1	2	1	2	0	3	0	1	1	0.787	0.711	1	0.789	0.711	84	2.18	5.7	226	150	68	5.9
	2	84	2	1		1	1	3	1	136.9	29.3	53.4	101	50	61	107	51	65				1	1	2	1	2	0	2	0	3	1	1.025	0.943	1	0.94	0.849	83	0.64	1.9	234	56	90	5.8
	2	71	2	1		1	2	3	1	152.3	56.6	82	121	66	59	122	68	61				1	1	2	1	2	0	5	0	7	1	0.821	0.74	1	0.823	0.739	96	0.25	12.3	146	140	41	5.7
	2	75	2	1		1	2	3	1	146.9	54.5	86.2	143	46	75	145	59	70				1	1	2	2	2	0	8	2	9	1	0.86	0.776	1	1.075	1.066	88	0.29	17.6	110	115	38	5.5
	2	72	1	2	2	1	1	3	1	156.7	64.2	88.2	125	55	64	121	55	64				1	1	2	1	2	0	5	0	4	1	0.858	0.799	1	0.902	0.827	131	0.56	3.9	162	118	47	8.2
	2	76	2	1		1	1	3	1	146.5	51.6	82.6	119	66	67	107	64	68	108	62	67	1	1	2	1	2	0	1	0	3	1	0.673	0.606	1	0.652	0.561	99	0.68	5.9	173	145	40	5.6
	2	74	2	1		1	1	3	1	146.5	51.4	79.2	135	73	65	140	72	70				1	2	2	1	2	2	8	0	2	1	0.904	0.888	1	0.882	0.79	94	0.86	4.2	226	123	48	5.4
	2	72	1	1		1	2	3	1	147	48.4	72.5	160	82	66	137	75	64	152	79	64	1	1	1	1	1	0	0	0	0	1	0.742	0.658	1	0.857	0.768	92	2.47	6.5	190	98	54	5.9
	2	65	2	1		1	1	3	1	158.8	57.2	78.3	130	75	65	123	74	66				1	2	2	1	2	3	1	0	2	1	0.883	0.8	1	0.824	0.803	82	1.21	8	314	178	74	5.6
	2	81	2	1		1	1	3	1	152.4	58.8	84.3	126	74	61	119	65	59				1	1	2	1	2	0	2	0	1	1	0.874	0.702	1	0.732	0.656	95	0.44	3	204	116	56	5.6
	2	77	2	1		1	1	3	1	150.9	44.4	73.5	142	58	88	116	60	77	141	70	76	1	1	2	1	2	0	6	0	2	1	0.435	0.362	1	0.576	0.492	83	1.31	6.4	185	241	38	5.5
	2	71	1	1		1	1	3	1	155.4	40.4	59.2	114	68	61	108	64	64				1	1	2	1	2	0	2	0	6	1	0.795	0.68	1	0.639	0.579	77	0.21	5.5	185	122	60	5.4
	1	87	1	1		1	1	3	1	164.6	70.8	102.5	143	66	76	137	66	75				1	2	2	2	2	3	4	1	4	1	1.178	1.127	1	1.295	1.159	81	3.66	3.1	118	140	29	5.2
	2	78	2	1		1	1	3	1	142.6	37.6	62.5	110	56	88	120	67	89	112	64	65	1	2	2	2	2	2	8	4	9	1	0.73	0.685	1	0.818	0.752	84	0.48	2.9	240	122	82	5.7
	1	75	1	1		1	1	2	3	162	53.1	76.5	123	69	46	107	65	47	133	74	49	1	1	2	2	2	0	8	1	8	1	0.884	0.765	1	0.711	0.651	86	0.19	3.8	182	88	72	5.1
	1	72						1	3	166	56.1	77.6	108	68	47	110	67	49				1	1	1	1	2	0	0	0	1	1	0.74	0.663	1	0.687	0.605	104	1.07	3.3	145	78	63	5.8
	2	79	2	1		1	1	3	1	145	46.9	76.2	100	65	73	110	67	74	114	69	76	1	1	2	1	2	0	2	0	5	1	0.66	0.596	1	0.614	0.522	88	0.38	2.9	194	83	88	5.9
	2	72	1	1		1	1	3	2	154.5	51.1	75.7	126	63	66	121	67	63				1	1	2	1	2	0	2	0	1	1	0.792	0.686	1	0.862	0.751	91	1.52	3.7	231	218	54	6.4
	2	80	2	1		1	2	3	1	135.9	40.2	77	148	78	80	134	76	79	132	72	78	1	1	2	1	2	0	4	0	4	1	0.747	0.615	1	0.85	0.74	99	0.5	7.1	189	78	59	5.2
	2	65	2	1		1	1	3	2	140.8	49.4	75.1	117	60	49	117	59	49				1	2	2	2	2	1	3	1	5	1	0.753	0.658	1	0.864	0.85	82	0.55	4	216	99	56	5.3
	1	68						3	1	161.1	58.5	78.9	119	68	67	118	64	63				1	1	2	1	2	0	1	0	1	1	0.74	0.659	1	0.838	0.722	96	1.74	4.1	176	163	41	4.9
	2	65	2	2	2	1	1	3	1	165.2	68.3	88.6	138	73	62	140	73	61				1	2	2	1	2	5	4	0	4	1	0.874	0.803	1	0.887	0.767	137	1.37	12.2	165	125	54	7.8
	1	81	2	1		1	1	2	2	157.2	54.1	87	126	62	69	129	60	65				1	2	2	2	2	2	7	9	7	1	0.775	0.669	1	1.053	0.838	81	5.38	2	137	52	51	5.9
	2	70	1	1		1	1	3	1	160.9	65.9	86.8	125	78	60	118	76	59				1	1	1	1	2	0	0	0	3	1	0.888	0.783	1	0.895	0.771	91	0.9	7.4	207	162	57	5.4
	2	67	1	2	2	1	1	3	1	152.6	55.1	78	123	71	70	128	76	71				1	1	2	1	1	0	1	0	0	1	0.655	0.592	1	0.741	0.693	142	0.33	2	156	86	67	6.6
	2	66	2	2	2	1	1	3	1	156.3	60.4	87	124	68	57	127	69	56				1	1	1	1	1	0	0	0	0	1	0.741	0.64	1	0.877	0.723	104	0.46	3.5	120	123	41	6
	1	70	2	1		1	1	3	3	165.9	87.1	103.3	129	80	53	135	81	52				1	1	2	1	2	0	2	0	1	1	0.699	0.63	1	0.867	0.743	100	1.19	9.1	175	332	35	5.2
	2	69	2	2	2	1	1	3	2	150.9	70.7	92	131	77	74	131	77	75				1	1	2	1	2	0	1	0	3	1	0.719	0.601	1	0.928	0.812	121	0.92	5.3	197	231	46	4.8
	2	70	1	1		1	1	3	1	147.3	55.2	79	119	72	86	125	75	85				1	1	2	1	2	0	4	0	1	1	0.701	0.623	1	0.86	0.741	89	0.49	6.7	202	85	72	5.8
	2	72	1	1		1	1	3	1	145.1	56.1	86.3	153	84	78	148	82	74				1	1	2	1	2	0	1	0	4	1	0.793	0.721	1	0.892	0.814	90	1.05	10	188	191	50	5.4
	2	66	2	1		1	1	3	1	153.7	64.1	85.9	126	72	50	128	76	53				1	1	2	1	2	0	2	0	2	1	0.706	0.619	1	0.669	0.608	80	1	6.8	174	130	43	5.6
	2	73	2	1		1	1	3	1	153.6	64.6	89.6	141	79	63	148	76	64				1	1	2	1	2	0	2	0	2	1	0.748	0.664	1	0.681	0.602	93	6.2	10.5	174	90	52	6.8
	2	74	2	2	2	1	1	3	2	152.3	60.2	96.5	122	79	65	131	77	64				1	2	2	1	2	1	5	0	6	1	0.722	0.642	1	0.995	0.925	92	1.74	9.2	211	205	55	6.2
	2	74	1	2	2	1	1	3	2	141.1	62.5	95	100	60	68	111	59	67	99	61	68	1	1	2	1	2	0	4	0	5	1	0.648	0.553	1	0.673	0.566	149	32.99	19	196	216	40	9.6
	1	79	2	2	2	1	1	3	1	162.8	73.4	99.3	140	73	68	127	62	66	136	64	63	1	1	2	1	2	0	4	0	5	1	0.79	0.662	1	0.97	0.83	124	0.5	13.8	133	138	38	6.5
	2	75	2	2	2	1	1	3	1	149.2	64.3	93	166	74	63	145	76	62	153	84	61	1	2	2	1	2	2	4	0	2	1	0.869	0.777	1	0.941	0.823	88	0.64	10.3	181	191	43	6.3
	2	79	2	1		1	1	3	1	147.3	53.5	92.7	95	55	59	99	57	61				1	1	2	1	2	0	5	0	4	1	0.763	0.642	1	0.778	0.706	98	6.14	3.7	157	108	45	6.3
	1	77						1	2	161.5	58.5	78.2	135	73	72	126	75	74				1	1	2	1	2	0	2	0	2	1	0.768	0.636	1	0.635	0.572	86	1.16	7	162	72	51	5.2
	2	73	2	1		1	1	3	1	148.1	56	89.4	116	68	61	118	66	63				1	1	2	1	2	0	2	0	2	1	0.836	0.774	1	1.082	1.005	100	1.12	9.5	191	94	49	5.3
	2	71	2	1		1	1	3	1	152.4	55.1	87.2	137	69	63	125	66	63	125	64	63	1	1	2	1	2	0	2	0	1	1	0.734	0.65	1	0.648	0.565	76	0.46	4.4	146	102	47	5.7
	2	84	2	2	2	1	1	3	1	142.3	40.1	74.5	115	68	65	117	67	65				1	2	2	1	2	1	2	0	6	1	0.832	0.776	1	0.825	0.797	96	0.92	3.2	207	101	45	5.4
	2	77	2	1		1	1	3	1	156.9	41.7	67	132	76	53	129	75	54				1	1	2	1	2	0	7	0	5	1	0.81	0.728	1	0.846	0.772	96	0.3	10	187	122	59	5.7
	2	88	2	1		1	1	3	1	142.8	51.3	92.2	113	67	70	114	66	68				1	1	2	1	2	0	7	0	8	1	0.693	0.615	1	0.709	0.615	103	2.56	7.2	224	80	61	6
	2	80	2	1		1	1	3	2	151.5	48	74.8	176	89	65	158	80	64	170	76	63	1	1	2	1	2	0	3	0	1	1	0.664	0.562	1	0.693	0.572	80	0.32	3.5	137	116	48	5.1
	1	70	1	2	2	1	1	2	3	153.5	55.2	83.2	125	71	67	121	68	66				1	1	2	1	2	0	5	0	2	1	0.75	0.638	1	0.821	0.699	99	3.45	5.6	195	147	48	5.3
	2	66	1	1		1	1	3	1	141.2	48.2	84.7	133	75	61	132	70	61				1	1	2	1	2	0	4	0	3	1	0.965	0.824	1	0.797	0.609	113	0.37	6.6	207	106	55	6
	1	67	2	1		1	1	3	3	162.3	61.3	86.6	117	77	56	116	76	56				1	1	2	2	2	0	1	1	2	1	0.661	0.596	1	0.851	0.791	87	1.23	5.2	143	150	35	5
	2	68	1	1		1	1	3	2	146.3	56.7	93.5	138	70	72	137	75	74				1	1	2	1	2	0	1	0	2	1	0.817	0.743	1	0.953	0.82	92	2.39	8.1	221	158	45	5.7
	1	84	2	1		1	1	2	1	154.3	46.1	75.2	133	58	55	125	60	56				1	2	2	2	2	5	9	2	7	1	0.903	0.768	1	0.862	0.742	96	0.08	5.4	161	97	42	5.1
	2	78	2	1		1	1	3	1	148.9	57.2	91.5	118	63	66	117	60	65				1	1	2	1	2	0	4	0	3	1	0.882	0.745	1	0.796	0.727	91	0.14	4.8	170	106	39	5
	2	79	1	1		1	1	3	1	151.4	41	63	124	69	80	126	67	76				1	1	2	1	2	0	2	0	2	1	0.581	0.504	1	0.598	0.51	94	0.16	7.1	196	138	49	5.1
	2	69	2	2	2	1	1	3	1	153.3	60.6	85.9	115	61	66	117	61	65				1	1	2	1	2	0	3	0	2	1	0.695	0.611	1	0.722	0.624	109	2.46	55.2	195	152	50	6.9
	1	66						3	3	175.6	67.9	82.2	145	86	68	135	82	66	139	82	66	1	1	2	1	2	0	3	0	2	1	0.65	0.612	1	0.759	0.644	78	0.65	3.8	188	76	48	5.1
	2	66						3	2	145.8	59.5	80.8	115	69	58	123	66	59				1	1	2	1	2	0	1	0	1	1	0.671	0.591	1	0.704	0.655	86	1.1	6.4	217	220	44	5.3
	1	72	2	1		1	1	2	2	169.2	65.1	90.8	119	61	67	111	61	69				1	2	2	2	2	1	5	5	5	1	0.734	0.685	1	0.864	0.822	80	15.06	5	149	108	33	5.4
	2	67	2	1		1	1	3	1	141.9	42.9	69.6	155	81	68	150	82	68				1	1	2	1	1	0	1	0	0	1	0.672	0.566	1	0.808	0.695	84	0.42	5.4	164	112	46	5.8
	2	72	2	1		1	1	3	1	146.4	60.8	89.1	129	72	67	125	70	66				1	1	1	1	2	0	0	0	2	1	0.855	0.807	1	0.937	0.9	91	0.71	8.2	175	111	42	5.4
	1	73	1	1		1	1	1	3	164.3	53.3	66.4	150	85	56	139	79	57	150	82	55	1	1	2	1	2	0	1	0	1	1	0.824	0.775	1	0.712	0.664	80	1	0.9	147	78	69	5.3
	1	74	2	1		1	1	2	3	164.2	58.5	75.8	130	70	61	140	76	59	141	72	59	1	2	2	1	2	1	2	0	5	1	0.71	0.633	1	0.706	0.665	76	0.7	5	167	54	52	5.2
	2	73	2	1		1	1	3	1	156.1	57	81.6	123	68	60	129	70	61				1	1	2	1	2	0	1	0	3	1	0.83	0.722	1	0.858	0.819	85	0.97	6.4	122	70	40	5.4
	1	70	1	1		1	1	3	1	166.9	64.1	74.1	105	65	76	105	66	72				1	1	2	1	2	0	2	0	2	1	0.628	0.583	1	0.863	0.822	80	0.59	3.6	174	55	47	4.8
	2	67	2	1		1	1	3	3	156.8	80.2	98.8	114	72	68	118	71	67				1	1	1	1	2	0	0	0	1	1	0.717	0.682	1	0.801	0.691	102	2.99	27.1	233	193	52	6.4
	2	66	2	1		1	1	3	1	149	63	79.8	129	79	69	125	74	69				1	1	2	1	2	0	3	0	1	1	0.724	0.617	1	0.728	0.619	99	0.7	8.4	160	68	49	5.9
	2	66	1	1		1	1	3	2	149.7	51.6	70.2	118	68	64	112	65	65				1	1	1	1	2	0	0	0	2	1	0.709	0.604	1	0.683	0.623	87	1.14	3.4	186	91	54	5.2
	1	82								160.9	49.4	69	134	74	65	111	67	62	107	47	54	1	2	2	1	2	1	3	0	3	1	0.761	0.696	1	0.788	0.677	87	2.49	1.4	155	87	41	5.5
	2	71	2	1		1	1	3	2	139.9	45.4	86.7	110	76	71	123	77	72	125	75	71	1	1	2	1	1	0	1	0	0	1	0.694	0.595	1	0.71	0.621	100	1.04	8.9	170	183	51	5.5
	1	66						2	1	173.6	62.3	72	148	89	63	145	91	63				1	1	2	2	2	0	3	1	2	1	0.792	0.757	1	0.797	0.706	96	0.33	1.2	147	54	58	5.9
	2	78	1	1		1	1	3	1	140.6	41.2	74.5	133	74	68	134	75	69				1	1	2	1	2	0	1	0	1	1	0.679	0.57	1	0.687	0.582	94	0.33	2.5	206	105	44	5.7
	2	75	1	1		1	1	1	1	155.6	56.7	87.8	130	68	64	141	76	68	124	72	67	1	1	2	2	2	0	7	1	4	1	0.841	0.736	1	0.973	0.91	90	9.95	3.7	156	122	38	5.4
	2	81	2	1		1	1	3	1	141.7	42.2	79	114	70	70	114	64	68				1	1	2	1	2	0	4	0	3	1	0.759	0.622	1	0.731	0.604	86	0.21	2.5	191	67	76	5
	2	77	1	1		2	1	3	1	147	43.1	70.4	146	79	50	155	68	51				1	1	2	1	2	0	3	0	5	1	0.783	0.659	1	0.758	0.659	85	0.05	3.2	138	61	54	4.9
	2	72	1	1		1	1	3	1	155.3	52.2	84.7	125	65	64	124	72	65				1	1	1	1	2	0	0	0	1	1	0.604	0.548	1	0.61	0.519	96	0.42	3.8	169	70	42	5.6
	1	65	1	1		1	1	2	1	166.7	68.4	83	129	80	62	121	74	61				1	1	2	1	2	0	4	0	4	1	0.911	0.812	1	1.013	0.976	94	0.44	3.3	203	205	42	5.5
	2	82	2	1		1	1	3	2	148.2	45.8	80.5	127	66	50	133	61	53				1	2	2	1	2	1	2	0	3	1	0.778	0.674	1	0.87	0.817	81	0.13	4.5	138	104	52	5
	2	82	2	1		1	1	3	1	140.6	34.2	66	122	63	63	104	58	63	111	58	63	1	1	2	1	2	0	5	0	5	1	0.64	0.549	1	0.814	0.697	81	0.41	1.2	194	116	67	5.5
[truncated: 26 more rows]
